# Supplementary material for: Genome-Wide Identification and Analysis of the BBX Gene Family and Its Role in Carotenoid Biosynthesis in Wolfberry (Lycium barbarum L.)
Source: Int J Mol Sci. 2022 Jul 29;23(15):8440. doi: 10.3390/ijms23158440 (PMC9369241; doi:10.3390/ijms23158440)
Supplement: Supplementary file 1 [file ijms-23-08440-s001.zip]

Archive with 12 entries (11 files):
- Supplementary Figures S1--S4.pdf
- Table Supplementary/
- Table Supplementary/Table S1 BBX protein sequences for phylogenetic tree.xlsx
- Table Supplementary/Table S10 Primers used for qRT-PCR.xlsx
- Table Supplementary/Table S2 Motif sequences identified by MEME tools in wolfberry BBXs.xlsx
- Table Supplementary/Table S3 Orthologous pairs of BBX genes between  two species.xlsx
- Table Supplementary/Table S4 Promoter analysis of the  LbaBBX gene family in wolfberry.xlsx
- Table Supplementary/Table S5 FPKM value of 28 LbaBBX genes in four tissues.xlsx
- Table Supplementary/Table S6 Table S6 Ka, Ks and KaKs analysis of BBX duplicated genes in wolfberry.xlsx
- Table Supplementary/Table S7 The significant person's correlation coefficient of BBX genes and carotenoid content.xlsx
- Table Supplementary/Table S8 The significant pearson's  correlation coefficient of carotenoids biosynthesis genes and carotenoid metabolism .xlsx
- Table Supplementary/Table S9 The significant pearson's  correlation coefficient of BBX genes and carotenoids biosynthesis genes.xlsx
