# Supplementary material for: Genome-Wide Identification and Analysis of the BBX Gene Family and Its Role in Carotenoid Biosynthesis in Wolfberry (Lycium barbarum L.)
Source: Int J Mol Sci. 2022 Jul 29;23(15):8440. doi: 10.3390/ijms23158440 (PMC9369241; doi:10.3390/ijms23158440)
Supplement: Supplementary file 1 [file ijms-23-08440-s001.zip › Table Supplementary/Table S1 BBX protein sequences for phylogenetic tree.xlsx]

## Sheet: Sheet1
Table S1 BBX protein sequences of Arabidopsis thaliana (At), Lycium barbarum (Lba), Solanum lycopersicum (Sl)，Capsicum annuum (Ca), Solanum melongena (Sm), Solanum tuberosum (St) and Iochroma cyaneum for phylogenetic analyses.
>AtBBX1
MLKQESNDIGSGENNRARPCDTCRSNACTVYCHADSAYLCMSCDAQVHSANRVASRHKRVRVCESCERAPAAFLCEADDASLCTACDSEVHSANPLARRHQRVPILPISGNSFSSMTTTHHQSEKTMTDPEKRLVVDQEEGEEGDKDAKEVASWLFPNSDKNNNNQNNGLLFSDEYLNLVDYNSSMDYKFTGEYSQHQQNCSVPQTSYGGDRVVPLKLEESRGHQCHNQQNFQFNIKYGSSGTHYNDNGSINHNAYISSMETGVVPESTACVTTASHPRTPKGTVEQQPDPASQMITVTQLSPMDREARVLRYREKRKTRKFEKTIRYASRKAYAEIRPRVNGRFAKREIEAEEQGFNTMLMYNTGYGIVPSF*
>AtBBX2
MLKVESNWAQACDTCRSAACTVYCRADSAYLCSSCDAQVHAANRLASRHERVRVCQSCERAPAAFFCKADAASLCTTCDSEIHSANPLARRHQRVPILPISEYSYSSTATNHSCETTVTDPENRLVLGQEEEDEDEAEAASWLLPNSGKNSGNNNGFSIGDEFLNLVDYSSSDKQFTDQSNQYQLDCNVPQRSYGEDGVVPLQIEVSKGMYQEQQNFQLSINCGSWGALRSSNGSLSHMVNVSSMDLGVVPESTTSDATVSNPRSPKAVTDQPPYPPAQMLSPRDREARVLRYREKKKMRKFEKTIRYASRKAYAEKRPRIKGRFAKKKDVDEEANQAFSTMITFDTGYGIVPSF*
>AtBBX3
MLKEESNESGTWARACDTCRSAACTVYCEADSAYLCTTCDARVHAANRVASRHERVRVCQSCESAPAAFLCKADAASLCTACDAEIHSANPLARRHQRVPILPLSANSCSSMAPSETDADNDEDDREVASWLLPNPGKNIGNQNNGFLFGVEYLDLVDYSSSMDNQFEDNQYTHYQRSFGGDGVVPLQVEESTSHLQQSQQNFQLGINYGFSSGAHYNNNSLKDLNHSASVSSMDISVVPESTASDITVQHPRTTKETIDQLSGPPTQVVQQLTPMEREARVLRYREKKKTRKFDKTIRYASRKAYAEIRPRIKGRFAKRIETEAEAEEIFSTSLMSETGYGIVPSF*
>AtBBX4
MASSSRLCDSCKSTAATLFCRADAAFLCGDCDGKIHTANKLASRHERVWLCEVCEQAPAHVTCKADAAALCVTCDRDIHSANPLSRRHERVPITPFYDAVGPAKSASSSVNFVDEDGGDVTASWLLAKEGIEITNLFSDLDYPKIEVTSEENSSGNDGVVPVQNKLFLNEDYFNFDLSASKISQQGFNFINQTVSTRTIDVPLVPESGGVTAEMTNTETPAVQLSPAEREARVLRYREKRKNRKFEKTIRYASRKAYAEMRPRIKGRFAKRTDSRENDGGDVGVYGGFGVVPSF*
>AtBBX5
MASKLCDSCKSATAALYCRPDAAFLCLSCDSKVHAANKLASRHARVWMCEVCEQAPAHVTCKADAAALCVTCDRDIHSANPLARRHERVPVTPFYDSVSSDGSVKHTAVNFLDDCYFSDIDGNGSREEEEEEAASWLLLPNPKTTTTATAGIVAVTSAEEVPGDSPEMNTGQQYLFSDPDPYLDLDYGNVDPKVESLEQNSSGTDGVVPVENRTVRIPTVNENCFEMDFTGGSKGFTYGGGYNCISHSVSSSSMEVGVVPDGGSVADVSYPYGGPATSGADPGTQRAVPLTSAEREARVMRYREKRKNRKFEKTIRYASRKAYAEMRPRIKGRFAKRTDTNESNDVVGHGGIFSGFGLVPTF*
>AtBBX6
MGFGLESIKSISGGWGAAARSCDACKSVTAAVFCRVDSAFLCIACDTRIHSFTRHERVWVCEVCEQAPAAVTCKADAAALCVSCDADIHSANPLASRHERVPVETFFDSAETAVAKISASSTFGILGSSTTVDLTAVPVMADDLGLCPWLLPNDFNEPAKIEIGTENMKGSSDFMFSDFDRLIDFEFPNSFNHHQNNAGGDSLVPVQTKTEPLPLTNNDHCFDIDFCRSKLSAFTYPSQSVSHSVSTSSIEYGVVPDGNTNNSVNRSTITSSTTGGDHQASSMDREARVLRYREKRKNRKFEKTIRYASRKAYAESRPRIKGRFAKRTETENDDIFLSHVYASAAHAQYGVVPTF*
>AtBBX7
MGYMCDFCGEQRSMVYCRSDAACLCLSCDRSVHSANALSKRHSRTLVCERCNAQPATVRCVEERVSLCQNCDWSGHNNSNNNNSSSSSTSPQQHKRQTISCYSGCPSSSELASIWSFCLDLAGQSICEQELGMMNIDDDGPTDKKTCNEDKKDVLVGSSSIPETSSVPQGKSSSAKDVGMCEDDFYGNLGMDEVDMALENYEELFGTAFNPSEELFGHGGIDSLFHKHQTAPEGGNSVQPAGSNDSFMSSKTEPIICFASKPAHSNISFSGVTGESSAGDFQECGASSSIQLSGEPPWYPPTLQDNNACSHSVTRNNAVMRYKEKKKARKFDKRVRYASRKARADVRRRVKGRFVKAGEAYDYDPLTPTRSY*
>AtBBX8
MGYMCDFCGEQRSMVYCRSDAACLCLSCDRNVHSANALSKRHSRTLVCERCNAQPASVRCSDERVSLCQNCDWSGHDGKNSTTTSHHKRQTINCYSGCPSSAELSSIWSFCMDLNISSAEESACEQGMGLMTIDEDGTGEKSGVQKINVEQPETSSAAQGMDHSSVPENSSMAKELGVCEDDFNGNLISDEVDLALENYEELFGSAFNSSRYLFEHGGIGSLFEKDEAHEGSMQQPALSNNASADSFMTCRTEPIICYSSKPAHSNISFSGITGESNAGDFQDCGASSMKQLSREPQPWCHPTAQDIIASSHATTRNNAVMRYKEKKKARKFDKRVRYVSRKERADVRRRVKGRFVKSGEAYDYDPMSPTRSY*
>AtBBX9
MEARCDFCGTEKALIYCKSDSAKLCLNCDVNVHSANPLSQRHTRSLLCEKCSLQPTAVHCMNENVSLCQGCQWTASNCTGLGHRLQSLNPYSDCPSPSDFGKIWSSTLEPSVTSLVSPFSDTLLQELDDWNGSSTSVVTQTQNLKDYSSFFPMESNLPKVIEEECSGLDLCEGINLDDAPLNFNASNDIIGCSSLDNTKCYEYEDSFKEENNIGLPSLLLPTLSGNVVPNMSLSMSNLTGESNATDYQDCGISPGFLIGDSPWESNVEVSFNPKLRDEAKKRYKQKKSKRMFGKQIRYASRKARADTRKRVKGRFVKSGETFEYDPSLVM*
>AtBBX10
MSPSMEPKCDHCATSQALIYCKSDLAKLCLNCDVHVHSANPLSHRHIRSLICEKCFSQPAAIRCLDEKVSYCQGCHWHESNCSELGHRVQSLNPFSGCPSPTDFNRMWSSILEPPVSGLLSPFVGSFPLNDLNNTMFDTAYSMVPHNISYTQNFSDNLSFFSTESKGYPDMVLKLEEGEEDLCEGLNLDDAPLNFDVGDDIIGCSSEVHIEPDHTVPNCLLIDKTNTSSFTGSNFTVDKALEASPPGQQMNINTGLQLPLSPVLFGQIHPSLNITGENNAADYQDCGMSPGFIMSEAPWETNFEVSCPQARNEAKLRYKEKKLKRSFGKQIRYASRKARADTRKRVKGRFVKAGDSYDYDPSSPTTNN*
>AtBBX11
MEAEEGHQRDRLCDYCDSSVALVYCKADSAKLCLACDKQVHVANQLFAKHFRSLLCDSCNESPSSLFCETERSVLCQNCDWQHHTASSSLHSRRPFEGFTGCPSVPELLAIVGLDDLTLDSGLLWESPEIVSLNDLIVSGGSGTHNFRATDVPPLPKNRHATCGKYKDEMIRQLRGLSRSEPGCLKFETPDAEIDAGFQFLAPDLFSTCELESGLKWFDQQDHEDFPYCSLLKNLSESDEKPENVDRESSVMVPVSGCLNRCEEETVMVPVITSTRSMTHEINSLERNSALSRYKEKKKSRRYEKHIRYESRKVRAESRTRIRGRFAKAADP*
>AtBBX12
MGTSTTESVVACEFCGERTAVLFCRADTAKLCLPCDQHVHSANLLSRKHVRSQICDNCSKEPVSVRCFTDNLVLCQECDWDVHGSCSSSATHERSAVEGFSGCPSVLELAAVWGIDLKGKKKEDDEDELTKNFGMGLDSWGSGSNIVQELIVPYDVSCKKQSFSFGRSKQVVFEQLELLKRGFVEGEGEIMVPEGINGGGSISQPSPTTSFTSLLMSQSLCGNGMQWNATNHSTGQNTQIWDFNLGQSRNPDEPSPVETKGSTFTFNNVTHLKNDTRTTNMNAFKESYQQEDSVHSTSTKGQETSKSNNIPAAIHSHKSSNDSCGLHCTEHIAITSNRATRLVAVTNADLEQMAQNRDNAMQRYKEKKKTRRYDKTIRYETRKARAETRLRVKGRFVKA…
>AtBBX13
MSSSERVPCDFCGERTAVLFCRADTAKLCLPCDQQVHTANLLSRKHVRSQICDNCGNEPVSVRCFTDNLILCQECDWDVHGSCSVSDAHVRSAVEGFSGCPSALELAALWGLDLEQGRKDEENQVPMMAMMMDNFGMQLDSWVLGSNELIVPSDTTFKKRGSCGSSCGRYKQVLCKQLEELLKSGVVGGDGDDGDRDRDCDREGACDGDGDGEAGEGLMVPEMSERLKWSRDVEEINGGGGGGVNQQWNATTTNPSGGQSSQIWDFNLGQSRGPEDTSRVEAAYVGKGAASSFTINNFVDHMNETCSTNVKGVKEIKKDDYKRSTSGQVQPTKSESNNRPITFGSEKGSNSSSDLHFTEHIAGTSCKTTRLVATKADLERLAQNRGDAMQRYKEKRKTR…
>AtBBX14
MMKSLASAVGGKTARACDSCVKRRARWYCAADDAFLCHACDGSVHSANPLARRHERVRLKSASAGKYRHASPPHQATWHQGFTRKARTPRGGKKSHTMVFHDLVPEMSTEDQAESYEVEEQLIFEVPVMNSMVEEQCFNQSLEKQNEFPMMPLSFKSSDEEDDDNAESCLNGLFPTDMELAQFTADVETLLGGGDREFHSIEELGLGEMLKIEKEEVEEEGVVTREVHDQDEGDETSPFEISFDYEYTHKTTFDEGEEDEKEDVMKNVMEMGVNEMSGGIKEEKKEKALMLRLDYESVISTWGGQGIPWTARVPSEIDLDMVCFPTHTMGESGAEAHHHNHFRGLGLHLGDAGDGGREARVSRYREKRRTRLFSKKIRYEVRKLNAEKRPRMKGRFVKR…
>AtBBX15
MMKSLANAVGAKTARACDSCVKRRARWYCAADDAFLCQSCDSLVHSANPLARRHERVRLKTASPAVVKHSNHSSASPPHEVATWHHGFTRKARTPRGSGKKNNSSIFHDLVPDISIEDQTDNYELEEQLICQVPVLDPLVSEQFLNDVVEPKIEFPMIRSGLMIEEEEDNAESCLNGFFPTDMELEEFAADVETLLGRGLDTESYAMEELGLSNSEMFKIEKDEIEEEVEEIKAMSMDIFDDDRKDVDGTVPFELSFDYESSHKTSEEEVMKNVESSGECVVKVKEEEHKNVLMLRLNYDSVISTWGGQGPPWSSGEPPERDMDISGWPAFSMVENGGESTHQKQYVGGCLPSSGFGDGGREARVSRYREKRRTRLFSKKIRYEVRKLNAEKRPRMKGR…
>AtBBX16
MVVDVESRTASVTGEKMAARGCDACMKRSRASWYCPADDAFLCQSCDASIHSANHLAKRHERVRLQSSSPTETADKTTSVWYEGFRRKARTPRSKSCAFEKLLQIESNDPLVPELGGDEDDGFFSFSSVEETEESLNCCVPVFDPFSDMLIDDINGFCLVPDEVNNTTTNGELGEVEKAIMDDEGFMGFVPLDMDLEDLTMDVESLLEEEQLCLGFKEPNDVGVIKEENKVGFEINCKDLKRVKDEDEEEEEAKCENGGSKDSDREASNDKDRKTSLFLRLDYGAVISAWDNHGSPWKTGIKPECMLGGNTCLPHVVGGYEKLMSSDGSVTRQQGRDGGGSDGEREARVLRYKEKRRTRLFSKKIRYEVRKLNAEQRPRIKGRFVKRTSLLT*
>AT1G49130
MTSHQNIKISEKIMISKYQEDVKQPRACELCLNKHAVWYCASDDAFLCHVCDESVHSANHVATKHERVCLRTNEISNDVRGGTTLTSVWHSGFRRKARTPRSRYEKKPQQKIDDERRREDPRVPEIGGEVMFFIPEANDDDMTSLVPEFEGFTEMGFFLSNHNGTEETTKQFNFEEEADTMEDLYYNGEEEDKTDGAEACPGQYLMSCKKDYDNVITVSEKTEEIEDCYENNARHRLNYENVIAAWDKQESPRDVKNNTSSFQLVPPGIEEKRVRSEREARVWRYRDKRKNRLFEKKIRYEVRKVNADKRPRMKGRFVRRSLAIDS*
>AtBBX18
MRILCDACESAAAIVFCAADEAALCCSCDEKVHKCNKLASRHLRVGLADPSNAPSCDICENAPAFFYCEIDGSSLCLQCDMVVHVGGKRTHRRFLLLRQRIEFPGDKPNHADQLGLRCQKASSGRGQESNGNGDHDHNMIDLNSNPQRVHEPGSHNQEEGIDVNNANNHEHE*
>AtBBX19
MRILCDACENAAAIIFCAADEAALCRPCDEKALHMRLDISKCSESVKRVQIVETSSLIWWIKMGTFCLQSLHLVVHMCNKLASRHVRVGLAEPSNAPCCDICENAPAFFYCEIDGSSLCLQCDMVVHVGGKRTHGRFLLLRQRIEFPGDKPKENNTRDNLQNQRVSTNGNGEANGKIDDEMIDLNANPQRVHEPSSNNNGIDVNNENNHEPAGLVPVGPFKRESEK*
>AtBBX20
MKIWCAVCDKEEASVFCCADEAALCNGCDRHVHFANKLAGKHLRFSLTSPTFKDAPLCDICGERRALLFCQEDRAILCRECDIPIHQANEHTKKHNRFLLTGVKISASPSAYPRASNSNSAAAFGRAKTRPKSVSSEVPSSASNEVFTSSSSTTTSNCYYGIEENYHHVSDSGSGSGCTGSISEYLMETLPGWRVEDLLEHPSCVSYEDNIITNNNNSESYRVYDGSSQFHHQGFWDHKPFS*
>AtBBX21
MKIRCDVCDKEEASVFCTADEASLCGGCDHQVHHANKLASKHLRFSLLYPSSSNTSSPLCDICQDKKALLFCQQDRAILCKDCDSSIHAANEHTKKHDRFLLTGVKLSATSSVYKPTSKSSSSSSSNQDFSVPGSSISNPPPLKKPLSAPPQSNKIQPFSKINGGDASVNQWGSTSTISEYLMDTLPGWHVEDFLDSSLPTYGFSKSGDDDGVLPYMEPEDDNNTKRNNNNNNNNNNNTVSLPSKNLGIWVPQIPQTLPSSYPNQYFSQDNNIQFGMYNKETSPEVVSFAPIQNMKQQGQNNKRWYDDGGFTVPQITPPPLSSNKKFRSFW*
>AtBBX22
MKIQCNVCEAAEATVLCCADEAALCWACDEKIHAANKLAGKHQRVPLSASASSIPKCDICQEASGFFFCLQDRALLCRKCDVAIHTVNPHVSAHQRFLLTGIKVGLESIDTGPSTKSSPTNDDKTMETKPFVQSIPEPQKMAFDHHHHQQQQEQQEGVIPGTKVNDQTSTKLPLVSSGSTTGSIPQWQIEEIFGLTDFDQSYEYMENNGSSKTDVLKMKLLDSACLGKKLEKADTSRRGDSDSSSMMRSAEEDGEDNNNCLGGETSWAVPQIQSPPTASGLNWPKHFHHHSVFVPDITSSTPYTGSSPNQRVGKRRRRF*
>AtBBX23
MKIQCEVCEKAEAEVLCCSDEAVLCKPCDIKVHEANKLFQRHHRVALQKDAASATTASGAPLCDICQERKGYFFCLEDRAMLCNDCDEAIHTCNSHQRFLLSGVQVSDQSLTENSECSTSFSSETYQIQSKVSLNSQYSSEETEAGNSGEIVHKNPSVILSP*
>AtBBX24
MKIQCDVCEKAPATVICCADEAALCPQCDIEIHAANKLASKHQRLHLNSLSTKFPRCDICQEKAAFIFCVEDRALLCRDCDESIHVANSRSANHQRFLATGIKVALTSTICSKEIEKNQPEPSNNQQKANQIPAKSTSQQQQQPSSATPLPWAVDDFFHFSDIESTDKKGQLDLGAGELDWFSDMGFFGDQINDKALPAAEVPELSVSHLGHVHSYKPMKSNVSHKKPRFETRYDDDDEEHFIVPDLG*
>AtBBX25
MKIQCDVCEKAPATLICCADEAALCAKCDVEVHAANKLASKHQRLFLDSLSTKFPPCDICLEKAAFIFCVEDRALLCRDCDEATHAPNTRSANHQRFLATGIRVALSSTSCNQEVEKNHFDPSNQQSLSKPPTQQPAAPSPLWATDEFFSYSDLDCSNKEKEQLDLGELDWLAEMGLFGDQPDQEALPVAEVPELSFSHLAHAHSYNRPMKSNVPNKKQRLEYRYDDEEEHFLVPDLG*
>AtBBX27
MKKLLKTDRRSFCHQSLIFLVLLSGGIFYMLCIIIIENMERVCEFCKAYRAVVYCIADTANLCLTCDAKVHSANSLSGRHLRTVLCDSCKNQPCVVRCFDHKMFLCHGCNDKFHGGGSSEHRRRDLRCYTGCPPAKDFAVMWGFRVMDDDDDVSLEQSFRMVKPKVQREGGFILEQILELEKVQLREENGSSSLTERGDPSPLELPKKPEEQLIDLPQTGKELVVDFSHLSSSSTLGDSFWECKSPYNKNNQLWHQNIQDIGVCEDTICSDDDFQIPDIDLTFRNFEEQFGADPEPIADSNNVFFVSSLDKSHEMKTFSSSFNNPIFAPKPASSTISFSSSETDNPYSHSEEVISFCPSLSNNTRQKVITRLKEKKRARVEEKKA*
>AtBBX28
MGKKCDLCNGVARMYCESDQASLCWDCDGKVHGANFLVAKHTRCLLCSACQSLTPWKATGLRLGPTFSVCESCVALKNAGGGRGNRVLSENRGQEEVNSFESEEDRIREDHGDGDDAESYDDDEEEDEDEEYSDDEDEDDDEDGDDEEAENQVVPWSAAAQVPPVMSSSSSDGGSGGSVTKRTRARENSDLLCSDDEIGSSSAQGSNYSRPLKRSAFKSTVVV*
>AtBBX29
MGKKKCELCCGVARMYCESDQASLCWDCDGKVHGANFLVAKHMRCLLCSACQSHTPWKASGLNLGPTVSICESCLARKKNNNSSLAGRDQNLNQEEEIIGCNDGAESYDEESDEDEEEEEVENQVVPAAVEQELPVVSSSSSVSSGEGDQVVKRTRLDLDLNLSDEENQSRPLKRLSRDEGLSRSTVVMNSSIVKLHGGRRKAEGCDTSSSSSFY*
>AtBBX30
MCRGFEKEEERRSDNGGCQRLCTESHKAPVSCELCGENATVYCEADAAFLCRKCDRWVHSANFLARRHLRRVICTTCRKLTRRCLVGDNFNVVLPEIRMIARIEEHSSDHKIPFVFL*
>AtBBX31
MCRGLNNEESRRSDGGGCRSLCTRPSVPVRCELCDGDASVFCEADSAFLCRKCDRWVHGANFLAWRHVRRVLCTSCQKLTRRCLVGDHDFHVVLPSVTTVGETTVENRSEQDNHEVPFVFL*
>AtBBX32
MVSFCELCGAEADLHCAADSAFLCRSCDAKFHASNFLFARHFRRVICPNCKSLTQNFVSGPLLPWPPRTTCCSESSSSSCCSSLDCVSSSELSSTTRDVNRARGRENRVNAKAVAVTVADGIFVNWCGKLGLNRDLTNAVVSYASLALAVETRPRATKRVFLAAAFWFGVKNTTTWQNLKKVEDVTGVSAGMIRAVESKLARAMTQQLRRWRVDSEEGWAENDNV*
>CaBBX1
MKIQCDVCDKEEASVYCTADEATLCQRCDYQVHRANKLASKHLRFSLVHPSFKDSPLCDICQERRALLFCKEDRAILCKECDLPIHRANEHTQKHNRFLLTGVQLSSAVLANYNNNQTSSSSMSPTGSEASNAGTNNLKARSGNSGMKSNSISTTDQSTPGYFQVDCIQEGSVSTGSISEYLIETLPGWHVEDLLQYPCSSQYGKDLTLYSLTITIATPFAKQCRSTLLCNTLLLYLCKNNRTEDNNIVLDEKNSEEMISYDHLLVE*
>CaBBX2
MCNKLASRHVRVGLAAPSKIQRCDICENAPAFFYCEIDGSSLCLQCDMIVHVGGKRTHGRYLLIRQRIEFPGDKLGPSNELGLPSTEQGDGRREPAQPFKLPMIDNHQPNREIAMAGLENNVNNSVKMENELIDLNSRPQRIHGQTSNNQVIYSNWKYHLTYFVQLSVPQVIVILNAGTRNGHA*
>CaBBX3
MVVESWSTTAKGCDACKAAPSTVFCKADMAFLCLTCDSKIHAANKLASRHARVLVCEVCEHAPASVTCKADAAALCITCDQDIHSANPLARRHERVPVVPFYDSSSARSQTADDENDPPRLQFEEEEAEAESWLLQAPNNNQEADEYKSSAAAEYLFGDVDSYVKVDMVSDQKPSNKANTDIQLHQDCVVPHVENKNTEIQLHGPVVDGYPSYEMDFSAGCKPFMYNFSTQSISQSVSSSSMEVGVVPDHNTMTDVSTTFVRNSVIDGLPNPISSSDREARVLRYREKRKNRRFEKTIRYASRKAYAETRPRIKGRFAKRTESDVVDSLVXGCRHFIWRRSFVLIIWKVYFMLLMKE*
>CaBBX4
MKKCELCSSIARVYCESDQASLCWDCDARVHTANFLVAKHSRILLCNSCQSLTPWTGTGSKLGPTVSVCQTCFHRNNNDGAQHQHHSNLDDHNNDTEDDEDEDEDEDDDDYNDDDGSSDGDNQVVPLSSSTTDQPHPPSLTSSSSSSEESTSRFYRRRVFGVSNSSIDFCT*
>CaBBX5
MLKKENSGGFDGSSNNWARVCDSCHSAACTVYCRADSAYLCAGCDARIHAASVVASRHERVWVCEACERAPAAFLCKADAASLCASCDADIHSANPLARRHHRVPIMPIPGTLYGPPAVDTVGGGSMMIGGTTGEGTEDDGFLSLTQDADDTTIDEEDEDEAASWLLLNPPVKNNNKNNNENNYGMLFGEEVVDDYLDLAEYGGDNQFNDKYSVNQQQLHYSVPQKSYGGDSVVPVQDGQRKSLILYHQQQQQQQQKSHHLNFQLGMEYDNSNTGYGYPASLSHSVSISSMDVSVVPESALSETSNSHPRPPKGTIDLFSGTPIQVPPQLTPTDRETRVLRYREKKKNRKFEKTIRYASRKAYAETRPRIKGRFAKRTDVEAEVDQMFSTQLMADTSYG…
>CaBBX6
MCDSCHSAASTVYCWADSAYLCTGCDAGIHAASLVASRHKRVWVCEALEHAPAAFLCKADAASFCASCDADIQSANPLAHLHHCVPIMPIPGTLSGPPAVDTVGGGSMMIGGTTGECTEDDGFLSLTQDADDTMIDEEDEDEAPSWLLLNLPVKNNNKNNVSNTNNNQNNNYGMLFGGEVVDDYLDLAEYGGDCQFNDQYSVNQQQQHYSAPPKSYGGDSVVPVQDGQRKSLILYHQQQQQQQQQSHHLNFQLGTEYDRFNTGYGYPASLSHSVSNSSVDVSVVPESALSETSNSHPRVPKKTIDHYSGPPIQIPPQLTPMDREARVIRYREKKKNRKFEKTIRYASRKAYAETRPRIKGRFAKRTDVEAEVDQMFSTQLMTDSSYRIVPSF*
>CaBBX7
MCDSCHFAACTVYCQADSAYLCVGCDARIHAAGLEASRHERVWVCEACECAPAAFLCKADAASLCASCDADIHSANPLARRHHRVPIMPIPGTLYGPPAVDIVGDDSMIIGEPRGDSTENYGFLRLTKDEDDMTIDEEDEDEAASWLLLNPPVTNNNKNNVNNNINNQNNNCRMLFGGEVVDDYLDLAEYGGDNQFNDQYSVNQQQQLYSVPQKSYGGDSVVPVQDGQGKSLIIYHQQQQQQSHHLNFQLGVEYDNSNTGYGYPASMSHSVSISSMDVSVVPESALSENSNSHPRPPKESIDLYSGHPIQIPPHLAQMDREARVLRYKEKKKNRKFEKTIRYASRKVYAETRPRIKGRFARRTDIEAEVYQMLSTQLMTDSSYGIVPS*
>CaBBX8
MTELKEDQXQPQRTRPLCDFCGDNTALLYCRADSARLCFTCDREVHSTNQLFTKHTRWLLCNLCDTSPASILCSTESSVVCQNCDWECHKQVSVSSVHERRPLEGFNGCPCVSELLSLLGFEDLGKKDLSYGGDDVCSGDGGGGYGFSDWVIWDTPSVVSLDDLIASSDSGHNFQAVGVPPLPKNRNAACGKHKEEILCQLRELSKLEPNSSDDQDETVPNIGFQYMEPAQNLQSGPKGSGFMQKTEQHVVPSSEGSAFNWCGDSGEFADQGFSSSLADCFIETKCLFPNRDSDVCDASGRANEEQSHNAPTTETFQMVPKVAHRELNSQERETAVSRYKEKKKTRRYEKHIRYESRKARAESRTRIKGRFAKMDYRDSSVHQ*
>CaBBX9
MMTSESKTANAIGGKTARACDSCLSKRARWFCPADDAFLCQSCDVSVHSANQLASRHERVRLETSSNKSTVTKFVDQTHQPCWHQGFTRKARTPRNGKKAQIGRGKKAEENRVPEIGSEENSPDENEFENEEQLLYQVPVFDSFEAELCTVPDETATITDHLDMLLNGEDACDGLNLPEFLSSDIELAEFAADVESLLGEEDQERTRLSNDAVEDNKSIKIEVEDEEMREAVACHLDPELDMAREALNWNFDEYYEETVEQKVLPAAAAAATEFVTSEEYSGSSKADEKGRLLLRLNHEAVISAWPNQSSPWTNGIRPHFNPDHDYWPDFLVHCSTPIHSSSSIIMLVITTISYMSIFVV*
>CaBBX10
MKIQCDVCNTNEATFFCVADEAALCNTCDHRVHHANKLAGKHQRFSLLQPSAKQVPLCDICQERRAFLFCQQDRAILCRECDVSIHKANEHTQKHNRFLLTGVTISTNSSLYTSSESPSVTSSTTNQDSATNVNKSQTCNKKPLPFDVSVSGSVSSSIIAQEVSVAANVGENGYTSSISEYLEMLPGWHVEEFLNCSTIPTNGFCKVCILCSFPSFITIVNWLCEGASHGDSFFQKCRIKTAYN*
>CaBBX11
MDPVCELCGVARAVVYCKPDSARLCLSCDGYVHSANPLSRRHSRSPICDKCNSQPALVRCMDEAVCLCEGCDWDGHGCIGTGHRLQKLNPYTGCPSPDEFTRMFSLVLETSIGNDTSFGSFGTRPRSSLCINENNSSLESKGNDDSLVASKLNEFASNYKFESWVIPPDPNYMTSYNKDPAPFSEGSGLPKQDCPIKDLGLEEGDDLSEGVDFDDVTLNFDCGYEILGSSQQSHPRYSNEDKELDCLVMEKNSSVTGSNNVETSHEATSSVQQEYMGLQSSQMAAAASSTNLLQTMNATANCVLMNPTCNGSIGALPYLPAPIHPSMSLSLSNITGESSVTTEYQDCGLSPGFLNEAPWDLSLENCPQRRHEAKMRYNEKKKTRTFGKQIRYASRKARA…
>CaBBX12
MEMEKTCEFCMLLKPVVYCEADAAHLCLSCDAKVHSANALSNRHPRTLVCEPCAHNLAYIRCSDHQMFMCRDCDRRHHDLSSQHQRKVITSYMGSPSAKDLAALWGFGLKDLENNAPPDQFISLSNGRVNGAKVTPKFVKRSHSSTGGPSSVSELNFTGPVVSAEAEVGSTSNHTKVYCSYQMPIVM*
>CaBBX13
MEEVHHDHVSFKLCELCNERALLFCPSDSAFLCFRCDAKVHQANILVARHLRLTLCSQCHSLTKNRFFPCSPRPALCPSCSLNISDDSDLRSVSSSTCISSTQSISSTTQRKRFADEVNSAGRFRSVKLRDPRAATDLFMHWCAKLGMHSEEGKGTVQTACDALGICFGQIRALPVRVGLAASLWFGLRSSNNDGSKSTWRFLKRFEEISGVPAKIILATEIKLRKIVKTNNRRRQGMEESWGEWSP*
>CaBBX14
MKIQCDVCEKAQATVICCADEAALCAKCDIEVHAANKLASKHQRLHLQCLSNKLPPCDICQDKAAFIFCVEDRALFCKDCDEAIHSASSLAKNHQRFLATGIRVALSSSCNKDAVKSQLEPQPPQQNTQQVGLKMPPQQLSSITSPSWPVDDLLGFPDYESSDKKELLELGEFEWLGGIDLFGEQTAAEVPELSAPQSNNTNIYRPTKYNMPYKKLRIEMPDEDEYFTVPDLG*
>CaBBX15
MKSCELCKGLARMYCESDNASLCWDCDAKVHSANFLAARHSRSLLCQVCQLPTAWSAAGPKLGQTVSVCDRCVDGYYHRDEMEESESVNNGESWTKDEDSDYEEDEADEEEVDSEDIQVVPWSNMTPPPPASSATSEDSSNVLTNMSLKRMRETNADLHSDDDKCSSCQEKVTSPATAVVESCSTRMRKAGKIQRRETDGLTAPECTAVIEFIKRNNGQKMNSNATIAELCRLNEDTRTVHLESSET*
>CaBBX16
MCKGRRESDEEKIEQHKIAPILSCELCKSVASIYCQADDAYLCRKCDKLVHAANFLAQRHIRCILCGYCKRLTQRYLIGISSEVSLIHGRIRRLSSDDENSCARIVKEPFLFL*
>CaBBX17
MGYICEYCGEQRSIVYCRSDAACLCLSCDRNVHSANALSQRHSRTLICERCNSQPAVVRCIEERTSLCQNCDWSGHASSSSGSTMHKRQALSSYTGCPSAAELSNIWSFLLDDPSVGDTCEQRMGSMSINDNRPRDGQDPQGKDNSQNVFAAVEVSEMNISDKSNLLMESSMPTFDNKLHNLEPPIGSSSKVI*
>CaBBX18
MNIKKCELCCKKRARMYCESDEASLCFDCDSNVHSANFLVAKHSRNLLCHSCSNTTPWSASGPKLSPTLSICNSCIENPSTVQLRNAVVERVEENYQLDTYDDHSDDEYVSSSDDESDIDDDENCEDDGNQVVPLPSSSSLSGAGDGGGAREEGGGGCCSSSPWKRLRESDCLHSEVIDYLLASYLLFLHSRVLA*
>CaBBX19
MVSERKLASAMGGKTLRACDNCIKKRARWYCPADDAFLCQNCDASVHSANPLAHRHERVRLKTSSLKEPLSSLDDYLPDLESPVSVSSVSVSVSVPSWHHGFTRKARTPRHGRKASKSAGDGDVILMKNPIHIVPEMLSDENSHDEIEEEQLLYRVPILDPFVAELCSSATNNQEMVENSTTAAAAEMDSEFKVESKETALQDDICNVDLNRFHGVLPSEMELAEFAADVENLLGKGLDDHESFDMEGLGLLEVCNDNKEENSMECSMVSHEKVKIEDEGEVEFVTKTTSATTHYDHQFDHSTHHDIDINGDTFEFKFDYDSPMNIRREDEVVMKNIREDNNVAIDDENQINKKILLNLDYEGVLTAWADQRSPWTNGERPELDTNDSWPDCMGNYMGI…
>CaBBX20
HSANALSKKHLRSQICDNCGSEPVSIRCATDNLVLCRECDWDAHGSCAVSGTHDRNPVEGFSGCPSASDLASAWGLDIEAKKRPHKQPTCPSWMSKDAPPPSILLQDLMVPSVNNSGIYSITASAREVGRKQTPTCGKQKQVILKQLTELFKRDLADGVGAGADDLVLKTPNDSSDWQGNVNVMDGSDAVMVGVAQKLEQQQPQNVPFNSLIIPHNPKDSDQVVERNILWSENSYDQNTQIWDFNLGQLRSHEQSRSLEADYIESDMAYMMKSYDELIRGTSLASSKGLGFSGINCSAAHDDMTAFSNNSNNRAASQGPATSESNNLPRIKNSSDSGYVKPKCCGVSTDLNFMDQSIVVGGENSCAETLKADMELMAKNRGNAMQRYKEKKKTRRYDKH…
>CaBBX21
MKIQCDVCNKNEASVFCTADEAAICDDCDHRVHHVNKLASKHQRFSLLQPSPKQAPMCDICQERRALLFCQQDRAIMCRECDLPIHKANEHTQKHNRYLLTGIKLSANSTVYTSPSQSQSEISSVNSSVSNLKSQDPISKPVSASLSSTMTNTKAAAVAVVESVKVVKERVGGCNSGHLVNAGGNGLTSSISEYLEMLPGWHVEDFLDCSTPNGFSKNIDDGDLLSFWDTDLESQLSSFPPQNVGIWVPQVPPPPQSKQETQTQYFPPSNLNFGGQIGLKESREVTNIKSSRKWMDDNSFAVPQINPSSTSFKRSRTVW*
>CaBBX22
MGLDTWSLTAKLCDSCKTTSATVFCRADSAFLCLLCDSKIHAANKLASRHARVWVCEVCEQAPASVTCKADAAALCVTCDNDIHSANPLARRHERVPVVPFYDSNVEVKSHGGTDGDDDEVIMMKIYTHVHRNQHMMYKINSCPLEEAEAASWILQNPKEVTDDQHQYKSSCVGDFSFNDMDSYLDMDIMSIEQKPQIHHHHPEHQHHGNYSSTDGVVPEATTYLPGPVVDGFPSYEMDFAGSKPYLYNFNSQSISQSVSSSSMDVGVVPDHSIMTDESNTFMITSSALGAVGDTAPNPLSGVDREARVMRYREKRKNRKFEKTIRYASRKAYAETRPRIKGRFAKRTEIEIDSLIAVDASSYGVVPSF*
>IcBBX1
MKKCELCSSIARVYCESDQASLCWDCDARVHTANFLVAKHSRILLCNSCQSLTPWTGSGSKLGPTVSVCQTCFHRSNNDGADQDHNLDHHNDREEEEDEEEEEEEDDQDDDDDDDDDDGSSDGDNQVVPLSSSTTDQPCPPSLTSSSSSSEDSNSRFYRRRVIGVSNSNIGFCT*
>IcBBX2MRTLCDVCESAAAILFCAADEAALCRACDEKVHMCNKLASRHVRVGLAKPNDVPRCDICENSPAFFYCEVDGSSLCLQCDMMVHVGGKRTHSRYLLLRQKVEFPGDKSGPTEELARKTLDPGENKREYSHSPKPIVEDNQQNHWVSPVLVSDRSGDGHGKKDKMIDLNVKPSRFHGQASNQE*
>IcBBX3
MEKRREIKAAFLYAAAFLALWNSAAGLLSPKGVNFEVQALMAIKVALKDPHGVLDNWDSTSVDPCSWGMVTCSPESLVIGLGSPSQNLSGTLSPSIGNLTNLQIILLQNNNITGLIPKEIGRLSKLQTLDLSDNFFTGDIPPSLGHLNDLKYMKLNNNSLSGEIPVSLANMPQLTLVDLSFNNLSGPLPRFPAKKFNIVGNPLICATGSEPDCYGMQLLPMSMTLNSSETSASGKQKGHKIALVFGSTLGCISLLVLGIGLFLWSRRRHNQQAFFDVKDRHHEEVSLGNLRRFQFKDLQIATNNFSSKNILGKGGFGNVYKGHLPDGTPVAVKRLNDGNAIGGEKQFQTEVEMISLAVHRNLLRLYGFCMTQSEKLLVYPYMSNGCDACIHAANLVASR…
>IcBBX4
MSPESRSPGESRPCDFCNQQIAVLYCRADTAKLCLFCDQLVHSANALSKKHLRSQICDNCGSEPVSIRCATDNLVLCQECDWDAHGSCAVSGAHDRNPVEGFSGCPSATDFASAWGLDIEAKKPPQQSTYPSWMSKDAPPSILLQDLMVPSANNSGIYRTTASGREVGRKQTPTCGKQKQVIFKQLIELFKRDLADGVGAGPKDLVPKTPNGSSDWQGYVNVTDGSYAVMGRVTQKLEQQQPLNVPFTSLIMPHNPKDSDQMVERNILWSGNSYDQNTQIWDFNLGQLRSHEQSSSLEADYSESDMAYMMKSYGELIKGTSVATSKGLGLSGINCSVAHDDMTAFSNNSNNRAASQGPATSESNNLPRIKTSSDSGYVKPKCCGVSTDLSFMDQSIVLG…
>IcBBX5
MVSERKLASAMGGKTSRACDNCIKKRARWYCPADDAFLCQNCDASVHSANPLARRHERVRLKTSSLKELSSSSDGYLPDLESPVSVLSVSVPSWHRGFTRKARTPRQGRKVSKSAGDGDVILKNPIHLVPELLSDENSHDEHEEEQLLYRVPILDPFVAELCSSTTKNQELVENYNSAPAETDSEFKLESKETILLQDDACNVDLNRFHGVLPSEMELAEFAADVESLLGKGLDDESFDMEGLGLLGVCNKEENSMEYSMVSRETVKIEDEGETEVVMKKTSATTHDHQFGLTHHDIDVNGDTFEFKFDYDSPMNITGEDHEVVMKNISEDNGVVIGDECNNKRKILLNLDYEGVLTAWADQRSPWTNGERPELDSNDSWPDCMGNYMGFMNGNATIVD…
>IcBBX6
MSSEKKLANAVGAKTARACDNCIRKRARWYCAADDAFLCQSCDSSVHSANPLARRHERVRLKTSSLKLSDEFFNLESSVSGSNSISVPSWHHGFTRKARTPRHGNKHAKGVKSTEDEEMKNPIQLVVPEILSDENSHDENEEQILYRVPIFDPFVADANYGNEYSSKEMKNDFINDDVNRFHGMLAPSEMELAEFAADVESLLGKGLDDEESFNYMEGLGFLEKHDEKIVKLEDEGEVEFVNMVCTNHDNHVDCSEIDMAGETFELKFDYDSQVISNLDEDKKVEFGDVNMEDNYDSRSSNNKIMLNLDYGGVLNAWADKRSPWTTGERPEVDFIDCWPVCMGNCGKIHSYGDMGIMNGHGGVVDEGREARVLRYREKRRTRLFSKKIRYEVRKLNAEK…
>IcBBX7
MTCPSTSAKPIPKLPRHIKKKVDFLLNNHRCAEQLFRGSFGFVKVEMEKTCEFCMLLKPVVYCEADAAHLCLSCDAKVHSANALSNRHPRTLVCEPCGHNLAYIRCSDHQMFMCRDCDRCHHDLSSQHQRKVITSYMGSPSAKDLAALWGFGLKDLENTAPPDQFISMLNGKVNGAKVTPKFVKRSHSSAGGSSLVSELDFTGPVVSAESEMGSTSNYTKALCLRKRRENTSLILQQILDLEKLQLTEGSNNLTRGESPNNVSSLKNCTSWEMHNKFDRLQSSLDLGPELLDWGSTHKSPVVESFPLPLPDGDSFWECKSPVQSSQLWPQNLQDLGAYAELECFDNSNMPDVDLTFQNFEELFGEEQDLNNTLLEEDMTCSSMENDSSFDRSDYSYVKK…
>IcBBX8
MTCPSTSAKPIPKLPRHIKKKVDFLLNNHRCAEQLFRGSFGFVKVEMEKTCEFCMLLKPVVYCEADAAHLCLSCDAKVHSANALSNRHPRTLVCEPCGHNLAYIRCSDHQMFMCRDCDRCHHDLSSQHQRKVITSYMGSPSAKDLAALWGFGLKDLENTAPPDQFISMLNGKVNGAKVTPKFVKRSHSSAGGSSLVSELDFTGPVVSAESEMGSTSNYTKALCLRKRRENTSLILQQILDLEKLQLTEGSNNLTRGESPNNVSSLKNCTSWEMHNKFDRLQSSLDLGPELLDWGSTHKSPVVESFPLPLPDGDSFWECKSPVQSSQLWPQNLQDLGAYAELECFDNSNMPDVDLTFQNFEELFGEEQDLNNTLLEEDMTCSSMENDSSFDRSDYSYVKK…
>IcBBX9
MGYICEYCGEQRSIVYCRSDAACLCLSCDRNVHSANALSQRHSRTLICERCNSQPAVVRCIEERTSLCQNCDWSGHASSSSGSSMHKRQALSCYTGCPSAAELSNIWSFLLDDPSVGDTCEQRMGSMSINDNRPRDGQGPQGKDNSQNVCAAVEANEMDVSDKSNLLIESSMPAFDNKLHNVEPPIGSSSKGCYMGAKGPSLFEDAYCDNLIMDAVDLSIENYEELFGDSLNYPDELFENENFDCFFGMKEDIKGADSSCRGANAAEGSAIARVNTGQPTCSDAASADSVMSCKTDSILYFARQSSFSVSNKTGECSTGDYQDCGASPMLLMGEPPPWCTPCPEISSPSTSRSNAVLRYKEKKKTRKFDKRVRYVSRKARADKLLMGITLFLSYEAQSR…
>IcBBX10
MKICELCERLATIYCESDHANLCWDCDSKVHSANFLVAKHSRTLLCHVCQSPTAWSAAGEKIGRTVSMCEKCVNDEEEEEEEEEEDDVDDDVEEEEEIDLEDIQVVPWSPPPLPESSSSSGESMKSYGNLSLKKRTRENDCDSETSTSHGEVGAPSLAEEHCADEFVDSRMRMPSKMQRTEEISSSGLELSDS*
>IcBBX11
MKIQCNACEIAEAKVLCCADEAALCWYCDDKVHAANKLANKHQRVPLSASSSPMPKSDICQVGSGHRGYLCVSFISFRRSYERYGGIQQETVGYFFCLEDRALLCRKCDISIHTVNAYVSAHQRFLLTGVKVGLEPIGPSASASSGKSNSIQKVVEQESPIPKSVAPVSSVAPCENGVLPVHTSGTGDFAPSRPPLVGGSAAGIIPQWQFDEFLGMGDFNQNCGYMDYGPSKTDNGKLGGSNSSPILRDADAEVAGDECFSTEVPDTCWAVPQIPSPPTASGLHWPTKTINPFDAALLESDASYFSLQNIQDQQSNDSGFKRSRHF*
>IcBBX12
MKIQCNACEIAEAKVLCCADEAALCWYCDDKVHAANKLANKHQRVPLSASSSPMPKSDICQETVGYFFCLEDRALLCRKCDISIHTVNAYVSAHQRFLLTGVKVGLEPIGPSASASSGKSNSIQKVVEQESPIPKSVAPVSSVAPCENGVLPVHTSGTGDFAPSRPPLVGGSAAGIIPQWQFDEFLGMGDFNQNCGYMDYGPSKTDNGKLGGSNSSPILRDADAEVAGDECFSTEVPDTCWAVPQIPSPPTASGLHWPTKTINPFDAALLESDASYFSLQNIQDQQSNDSGFKRSRHF*
>IcBBX13
MDHMCEFCGGQRSIVYCRSDAACLCLSCDRNVHSANALSQRHSRTLLCERCNSQPAIVRRVEEKISLCKNCDLIFHGGSGNGSMHKRQALSCYTGCPSAAELSTIWSFLLDNPSGGDSTCEKGMGSMSITDNRPTDSHAPQVKFNSQDTSATVEVSEMHPSDKSTVLVRSSMPTLGNTLDKVEQIAGSVNFSLSKGCYSGVKGSTIYEDDPFSQDFNMDEVDLSFENYEELFSGSLDNPNQLFENEDIDGLFGTRDMSVSDSSCQDANAVEGSSIRRVMAMQPACSNAESADSLMSCKTEPTVCFARQASILSFSNLGEESNVGDYQECGASTMLLMGEPPWCHPCPESSLASSSRSNAVLRYKEKKKTRKFDKHVRYASRKARADVRRRVKGRFVKAA…
>IcBBX14
MKIQCDVCEKAQATVICCADEAALCAKCDIEVHAANKLASKHQRLHLQCLSNKLPPCDICQDKAAFIFCVEDRALFCKDCDEAIHSASSLAKNHQRFLATGIRVALSSSCNKDAVKSLVEPQPPQQNTQQVGLKMPPQQFSGITSPSWPVDELLGFPDYESSDKKELLELGEFEWLGGIDLFGDQTAAEVPELSVPQSSNTNIFRPTKYHMPHKKPRIEIPDEDEYFTVPDLG*
>IcBBX15
MEEVHVSSKLCELCNDQATIFCPSDSAFLCFHCDAKVHQANFLVARHLRLALCSHCNSLTKNRFFPCSQSPALCPSCSRNSSAESDLHSLSSSSSSTCVSSTQSSGTTQRNITCSDRKQLLDSSTNEVNSGACELARSRSVKLRDPKSATGLFMHWCAKLGMYGEKGIVQTACGALGICFGRFRALPVRVGLAACLWFALTSEDDGSKSTWRSLKRLEEISGVPAKLISATELKLRKVVKANNQRRRQGMEENWGEWSP*
>IcBBX16
MGYTCEFCGEQRSIVYCRSDAACLCLSCDRNVHSANALSQRHSRTLVCERCNSQPAIFRCVEERVSLCQNCDWMAHASSTTGSTHKRQALSCYTGCPSAVELSTIWSFLLDDPSVGDSTCEQGMGSMSITDRRPGDSQHSQVKDKSQDMSSALDEANELQNLVKSAPLMGSSMPSLDNELHNVELPDGSTNLTWSKVSNSGTKGYDDPFYDDFNMDEVDLSIENYEELFGVSLDNRDQLFKNEDIDGLFGTKDMSVAESSFQGVNAVEGSAAGRVNVVQPACSNAASAESMMSCKTEPPTLCFARQQSSFSFSNLTGESSAGDYQDCGASSMLLMGEPPWCPPCPESSNPSTSRSNAVLRYQEKKKTRQFEKRVRYVSRKARADGRRRVKGRFVKAGDA…
>IcBBX17
MCRGRREGEENTTPIPFCKGSLKEGQSTISCELCNSQASVYCQADDAFLCRKCDTWVHGANFLAQRHIRCFLCCVCRRLTRRFLIGTSPEVIFPAAADLEQRRRRRSAVSETTPQELFLFL*
>IcBBX18MKFCELCKGLARMYCESDNAILCWDCDTKVHSANFLAARHSRSLLCQVCQSLTAWSAAGAKVGKTVSVCDRCVDGYYNRDEVEESGSVNDEGSDTEEEENDYEDEEDEDEVDSEDIQVVPWSTTPPPPPASSSSSEDSSNVRRNVPSKRMRDTDADLHSDDDTGSSSYHQKVDTSPPAAEADGGDEAAAVIDSCVTTSAKIQRTDRLTAPGCTAVIEFIRRNNRQRMSSSAAIAEFCRLNGDSRP*
>IcBBX19
MKIQCNVCEVAEANVLCCADEAALCWSCDEKVHAANKLASKHQRVPLSGSSSSIPKCDICQEAVGYFFCLEDRALLCRNCDIAIHTTNPLVAAHQRFLLTGVKVGLEHVDPGGASSSGTSQSIQKVSEPESAPLSKRNALVSLDAQFNKVLPPQASGVGDFAPTKSPFAGGSAAGSMPQWQFDEFIGLNDFNQNYGYMDHGSSKADNGKLGESDCSSILRVGDEELDGDECLGQVPDTSWAVPQVPSPPTASGLYWPKTYQNPFDCAVFVPDISYSPSSNLQQQPPRGTHQKRRRQC*
>IcBBX20
MSTAKRCDACKTTPSTLFCKADMAFLCLPCDSKIHAANKLASRHARVWICEVCEHAPATVTCKADAAALCITCDQDIHSANPLARRHERLPVVPFYDSPSARTTRAADHDHPQLEDTEEAEAESWILQAPNNNNNNNNKSAEYLFSDVDDPYVETNNMVSEQKPCNISNIQLHHQEYKEDCVVPHVQNKINNEIQLQGPVVDGYPTYEVDFSGGSKPFMYNFSTQSISQSVSSSSMEVGVVPDHNTMTDVSNTFVRNSSIDGSLPNPISSSDREARVLRYREKRKNRKFQKTIRYASRKAYAETRPRIKGRFAKRTENDAIDSFVTASDASYGVVPSF*
>IcBBX21
MTEHKEDQEDKQQAQRQRLCDFCGNNTALLYCRADSAKLCFTCDREVHSTNQLFTKHTRWLLCDLCDSSPASILCCTESCVLCQNCDWESHKQLCVSSSVHERRPLEGFSGCPCVSELLSILGFEDLGKKDLLYGGDSVSCDGGYGFSDWVIWDTPSVVSIDDLIASNNDSGHNFQAIGVPPLPKNRNAACGKHKEEILCQLRELSKLEPNSSDDQDETVPTIGFQSMEPDQNRQTGLKGSGFMQNSEQHVVPSSEGSAFHWCGDTGEFADQGFSSSLADCFIETKCLLPDRDSDVCDASGGANEEQSHNPPSTETFQMVPKVVHRELNSQERETAVSRYKEKKKTRRYEKHIRYESRKVRAESRTRIRGRFAKMDYRDSSMHQ*
>IcBBX22
MSMNTKNCELCVKNKAKMYCESDEACLCWVCDFKVHSANFLVAKHTRNLLCHSCQNTTPWSASGPKLSPTLSFCNSCIESPANTTAVVQLSDDNVDEYDDDDVSEIDEEDEYDDDDDGEDDGNQVVPLSSSGSYGDLSVAGDGGGATAVVSSSSSSPGKRLRESDCLHSEMQDEEECSSSLNCHSLLEENKGTSSSIGFLRPTKVLRTNELCE*
>IcBBX23
MKIQCDVCNKKEASFFCVADEASLCDSCDHRVHHANKLAGKHQRFSLLQPCPEQAPLCDICQERGAFLFCQQDRAILCRECDVSIHKVNEHTQKHNRFLLTGVKISANSSLYSSSESPSATSSTTNQDSATNLNKSQTCTKVSVSGSVSSTVPQEMAVATNIGENSYTSSISEYLEMLPGWHVEDFLNSSTIPTNGFCKIGDNDVFPIWDTEIESTLNSFSQENIGIWVPQAPPAPPQKKNQNQIFPQNINFGGQIEFKNSKEVTSNKSSRKWRDDNSLAVPQISPSSTSFKRSRTLW*
>IcBBX24
MKIQCDVCNKNEASVFCTADEAALCDDCDHRVHHVNKLASKHQRFSLLQPSPKQAPLCDICQERRGFLFCQQDRAIMCRECDLPIHKANEHTQKHNRYLLTGIKLSANSALYSSASPSQSEISSADSSVSNLKSQNPISKSVAVSVSSTMTSTKAAAVAVESVKVVKEKVGGCNNGQLVNAGGNGLTSSISEYLAMLPGWHVEDFLDCSTSNGFSKNIDDEDILSFWDTDLESQLTSFPPQNVGIWVPQAPPPPQSKQETRAQFFPSQNLNFGGQIGLKESREVTNIKSSRKWTDDNSFAVPQIKPPSTSFKRSRTLW*
>IcBBX25
MGSENWSLTAKLCDSCKTTPSTVFCRADSAFLCLSCDSKIHAANKLASRHARVWVCEVCEQAPASVTCKADAAALCVTCDRDIHTANPLARRHERLPVVPFYDTALVPKCRHHERFVDDNTDNHQNLPAPPVDHQQQEEEEEAEAASWILPTPKEGNDQFKSGDYNLFSADMDSYFDMDIMSCHEEKPQVHQQQQAHQQQHGHYSSDGVVPVQNNNEGSTYLPGPVVDGFPSYEMDFAGSKPYLYNFTTQSISQSVSSSSLDVGVVPDHNNSATMTDVSNTFVINSSSSSGTGSDNNTVPNPVCGIDREARVMRYREKRKNRKFEKTIRYASRKAYAETRPRIKGRFAKRTEIGIDSIMAADSSSYGVVPSF*
>LbaBBX1
MKIQCDVCEKAQATVICCADEAALCAKCDIEVHAANKLASKHQRLHLQCLSNKLPPCDICQDKAAFIFCVEDRALFCKDCDEAIHSASSLAKNHQRFLATGIRVALSSSCNKDAVKTQLEPQPPQQNTQQVSLKMPPQQLSGITSPSWQVDDLLGFPDYESSDKKELLELGEFGWLGDIDLFGEQTAAEVPELSVPQPSNTNIYRTTKYNMQPCKKPRIEIPDEDEYFTVPDLG*
>LbaBBX2
MKIQCDVCNKNEASFFCVADEAALCDTCDHRVHHANKLASKHQRFSLLQPSPKQVPVCDICQERRAFLFCQQDRAILCRECDVSIHKANEHTQKHNRFLLTGVKISANSALYSSSESPSETSSTNSLTTKNQDSTKKPLPLPISGSVSSSTVHQETVVAANIGEDSLTSSISEYLEMLPGWHVEEFLNSSNIPTNGFCKIGDNDVFPIWDTEIESTLNSFSPESIGIWVPQAPPAPTHQQNQTQIFPQNINFGGQIEFKNSKEVTSNKSSRKWRDLDNSFAVPQISPSSSTSFKRSRTLW*
>LbaBBX3
MMTSESKTANAIGGKTARACDSCLSKRARWFCPADDAFLCQSCDVSVHSANQLASRHERVRLETSSNKSTDNKLVDQTHQPAWHQGFTRKARTPRNGKKRTQMGQRKKDEENRVPEIGNEENSPDENEEQLLYRVPVFDPFEAELCTVPDESTTITDLDMLLNTEDHACDDLDLPEFLSSDIELAEFAADVETLLGEEFRVVEEEEDEQTVEDNKAIKVEVEDEEMRAVVACHLDPELDMAREALNWNFEEYEETVEQKVMATAAVTEFVPSFAEYCGSSKGDEKRRLLLRLNHEAVISAWPNQSSPWTNGIRPHFNPDDCWSDFLETCMGEGGGHQRYGGHVRSGDGGREARVSRYREKRRTRLFSKKIRYEVRKLNAEKRPRLKGRFIKRTSFSAPG…
>LbaBBX4
MKIQCNACEIAEAKVLCCADEAALCWSCDDKVHAANKLASKHQRVPLSASSAPMPKCDICQETVGYFFCLEDRALLCRKCDIAIHTANAYVSAHQRFLLTGVKVGLEPIDPATLASSGKSHSIQKVVEQESPPIPKSTTPVSSHAQCDGVLPVQTSGTGDLAPGRLPLVGGSAAGIIPQWQFDELLGMGDFNHNYGYMDYGSSKADNGKLGESDNSPILRDADAEVEGDECFSTEVPDTCWAVPQIPSPPTASGLYWPTKTFQNPFDAGVLESDLSCFPSQNIQHQQSNGCGFKRSRHF*
>LbaBBX5
MKNCELCNGLARIYCEPDHANLCWDCDLKVHSANFLAAKHSRSLLCHVCQSPTAWSATGAKIGRTVSVCERCSNNSNNIPSIIPQVRIREGRVCIDIIPTLVGRDEIGGEEDERIDDNNDVEQEEEEVDLEDIQVVPWSSTPPPPPPSSSSSSSEESLNSYGSFSLKRMRGDDDDSGTSTAHREIGDSFSTRIRTPLKIQKTEESLTGRVGLILKRSKCCN*
>LbaBBX6
MKNCELCNGLARIYCESDQANLCWECDMKVHSANFLVAKHSRSLLCHVCQAPTAWSATGTKIGRTISLCERCANEEENKNDIEQEIDLEDIQVVPWSSTPPPPPPSSSSSSDEESLNSYGSFSLKRMREDDDDSGTSTSHREVDAPPEARGGDEGAAIAVDSFSTRMRTPSKIQRTEERLTDRVGLKLKRSSVVKV*
>LbaBBX7
MCRGRKEGEEEKIEQHNIANVFSCELCKSEASVYCQADDAFLCRKCDKLVHGANFLAQRHIRCIICGVCKRLTHRYLIGVSSQVILPTVVSFTQRSISKLSSDDNSDEDNCSRTVKEPFLFL*
>LbaBBX8
MEPLCEVCGVDRAVVYCKSDAAKLCLHCDGNVHSANCLSRKHTRSLICGNCSSEPAIVRCTNNQMCLCENCDSSENESGHQHQKLDSYSGCPSPAELMTKILSVAFDDQRANNDNNVTNPSSFHTSSSLSVNENNSSVVASRLNELASCMKFEPWTIPTPAIPLSPTFMTSYNTDQTPFFSEGSNITKQSSSTIKDLGVHGGDDIAKGVDLDELSSDSSYKIFSSLQQSHSSYHSEERGLDCLVLEKKLSATGSNSHVETALEASSGQHECIGFQSSQEAGGASSEKLLQTVSATANFMLMNPSCNRNIGLTFPPAPVHSRSLSLSNITGESSAGTDYQDCGLSPLFLTDESPWGWPSKTSSLRARNEAKMRYNEKKKTRTFNKQIRYASRKARADTRR…
>LbaBBX9
MGYICEYCGEQRSVVYCRSDAACLCLSCDRNVHSANALSQRHSRTLICERCNSQPAVVRCIDEKISLCQNCDWSGHASSSSSGSMHNRQALSCYTGCPSAAELSNIWSFLLDDPSIGGNCEQRMGSMNINDNRPRDGEGPQGKDHSPNTRAAFEANDMNISEKSNLLMDSSMPTLDNKMHNVDLPFGSSNSVSSKGGYMGEKGSSLFEEDPYCDNLIMDSVDLSVENYEELFGDSLNYPDELFENENLDRFFGMKDMKNADSSCRDANAAEGSSMARVNTLQPTCSDAASADSTMSCKTDSILYFARQSSFSVSNQTGGECSAGDHQDCGVSPMLLMGEPPWCPPCPEISFPSTSRSNAVLRYKEKKKTRKFDKRVRYVSRKARADVRRRVKGRFIKAG…
>LbaBBX10
MDPLCELCGVVRAVVYCKSDSARLCLQCDGYVHSANSLSRRHLRSLICDKCTSQPAVVRCMDEAMCLCEGCDWNENGCIVAGHRLQKLNPYSGCPSPDEFTRMLSLVLEMPISNDMTNFGSFGTTPCSSLSINENNSSLESNKGNEGSLVASKLNEFASNFKLEPWTNIPSDPNYITSYNRDPAPFSEGSALPKQDCAIKDLGLQEGDDLSKGVDFDDVTLNFDCGYEILGSSQQSHPKYSNEDKELDCLVMEKNSSVTGSNHVETSHEATSSMQQEYLGFQSSQMVAAASSTNLLQTISATANCMFMNPTCNGSIGLPFLPAPIHPSMSLSLSNITGESSATTDYQDCGLSPGLWDISIENCPQKRHEAKMRYNEKKKTRTFGKQIRYASRKARADTR…
>LbaBBX11
MKIQCDVCEKAAATVICCADEAALCTKCDIEVHAAHKLASKHQRLLLHSLSNKLPLCDICQVKTAFIFCVEDRALFCNECDEPIHSASSLSAKHQRFLATGIRVGLSSTCINDTLKSQMERQPPKQNAQQVSIKTAPQALSNITSPSWAVDDLVGFSEYESNHKKEQQLELGELEWLREVGLCGERPVAEVPELMYGSPYKPTKFYYTPHKKPRIEIPDDDEYSTVPDLG*
>LbaBBX12
MGHICEFCGEQRSIVYCRSDAACLCLSCDRNVHSANALSQRHSRTLLCERCNSQPAVVRRVEEKISLCKNCDSISHAGSDKRQALSCYTGCPSAAELSTIWSFLLDNPSTGDSTCEKGIGSMSITDNRPMDGQAPQGKFNSQDTSATVQVSEMHTNDKSNVLMRSSTPTLGNKLNKVEQIAGSVNYPLSKGCYSGVKGSTIYEDDPFAQDFNMDEVDLSFENYEELFSGSLDNTNQLFENNDIDGLFGTKDMSVSDSSCQDVNAVEGSSMRRVMAMQPAFSNAESADSLMSCKTEPANYFGRQASILSFSNLGGESNAGDYQECGASTMLLVGEPPWSHLYPESSLASSSRSNAVLRYKEKKKTRKFDKHVRYESRKARADVRRRVKGRFVKAGDAYDY…
>LbaBBX13
MSRESRPCDYCNQRSAILYCRADSAKLCLFCDQLVHSANALSKKHLRSQICDNCGSEPVSIRCATDNLVLCQECDWDAHGTCVVSDAHDRNPVEGFSGCPSVYELASAWGLDIDAKKPTQLQLDSNHATWNGLLEYNYVAPSPCTMLLQDLMVPSANNNSNCGIYNDGSVVGRKQNQNPTCGKQKQVILKQLIELFKRDGCGGGVEDLDPKTPNGSSDNWQGNNVSHVVVGGVSEEQQLKNVPFTSLIRPKESDQMIWDFNLGQLRSHGQSSSVEADYSESDMAYMMKSYGELIKGTALATSKGLGFSAINCSVAHDDMTAFSNNSNNRAASQGPATSESNNLPRIKTSSDLGYVKPKCCGVSTDLNFMDQSIVVAGENTGAETLQADMELLAKNRGNA…
>LbaBBX14
MVSEKKLASAMGGKTARACDNCIRKRARWYCPADDAFLCQNCDASVHSANPLARRHERVRLKTSGLKEPSSDDTFPDLESPVSVSVPSWHRGFKRKARTPRNGRKFSKSSGDEEVILKNPIHLVPEILTDENSLDENEEEQLLYRVPIFDPFVVELCSSATRNHEMVENNMIAAAAEADSEFKLESKETTLQHDISKVDLNRFHGMLPSEMELAEFAADVESLLGKGLDEESFDMEGLGLLGVSNSKEENSMECSMVSHEKVKIEDEGEIEVFTKTASASTHDHQLDRSTHDIDINGDTFDFKFDYDSPMNITGEDEVGDEVVMKNINEDNGVAGDGNNDNTKKILLNLDYEGVLTAWANERSPWINGERPELDSKDCWPDCMGNYMGIMNENATIVDR…
>LbaBBX15
MKIQCDVCDKEEASVYCSADEATLCQSCDYQVHHANKLASKHIRFSLIHPSFKDSPLCDICQERRALLFCKEDRAILCKECDLPIHKANEHTKKHNRFLLSGVQLSSAVASNYDQTSSSSSPTGSAAGNAGTKSKARSGYSGIKSNSISTTESTPNFQVDYNQEGSVSTSSISEYLIETLPGWHVEDFLEYPCSSPYGN*
>LbaBBX16
MRTLCDVCESAAAILFCAADEAALCRSCDEKVHMCNKLASRHVRVGLADPSKIQRCDICENAPAFFYCEIDGSSLCLQCDMIVHVGGKRTHERYLLIRQRIEFPGDKLGPSNELGLPSTKQGDVRRETSKAAVENNVNNNVKMENELIDLNSRPQRMHGQTSNNQEQGMDMNSGSNHESVGVVPDGPFKREPEK*
>LbaBBX17
MGILREGLNCFPGGIWSGGAAAGMAKPCEYCHLAAALVFCRKDNIFVCLSCDTRLHASHERVWMCEVCEQAAASVTCRADAAALCVTCDRDIHSANPLAQRHERIPVVPFYDPVESIVKSTAATLLFSTNGSNDINTTTTATTGIIAPTCIGHHEKDYNTDPWIPPNTITSKLPLNTEIKSMDFLFPESESFLDFDYSASIDTQSQLQYNSANDSVVPVQTTTKPIPFHHQENHFEIDFTQSHIKSYNTPSLSHSVSSSSLDVGIVPDGSSISEISHPFIKNVNNNLDLANSANQGEKLIGLDREARVLRYREKKKNRKFEKTIRYASRKAYAEKRPRIKGRFAKRMDSTGGVDKIFSGNDFNVVPDSRYGVVPSFLTH*
>LbaBBX18
MKIQCDVCNKNEASVYCIADEAALCESCDHRVHHVNKLASKHQRFSLLQPNPKQVPLCDICQERRGFLFCQQDRAILCRECDIPIHKANEHTQKHNRYLLTGIKLSANSALYSSPSPSPSAISSADSSVSNFKSQNPTSKLVVPSVSSTITSNKAAATATVEPVKVVKEKVGGCNNGQVMNVGGNSLTSSISEYLEMLPGWHVEDFLDCSIPNGFSKNIGDEDMLSFWDTGLENQLSSFPPQNFGLWVPQAPPPPQSKQQIQTKFSPPQILNFGGQIGLKDSREINNIKSSRKYRDDNSFAVPQISPPSTSFKRSRTLW*
>LbaBBX19
MGSENWSLTAKLCDSCKTTSATVFCRADSAFLCLSCDCKIHAANKLASCHARVWVCEVCEQAPASVTCKADAAALCVTCDRDIHSANPLARRHERFPVVPFYDSAIAVKCHGGDGGEGSTNFTPPHEHEEEAEAASWILPTPKEAGNDDNNNQYKTADYLFNDMDSYLDLDIMSCEQKPNIHHQQQQHQQHGHNYSSDGVVPVQNNNEATHLQLGHQVVDGFPTYEMDFGGSKPYLYNFNSQSISQSVSSSSMDVGVVPDHSTMGDVSNTFVMNSSTAGADVPNPVSGVDREARVMRYREKRKNRKFEKTIRYASRKAYAETRPRIKGRFAKRTEIEIDSLLNVPHVSYGVVPSF*
>LbaBBX20
MTELKEDQEDQQPKNQRLCDFCNDNIALVYCRADSAKLCFSCDREVHSTNQLFTKHTRWLLCDLCDTSPASIYCSTDSSVFCQNCDWESHKQQLHERRPLEGFTGCPCVTELLSILGFEDLGKKELLCGDYSCDGGGGVYGFSDWLVWDTPSVVSLDDLIANNDSVPPNFQAIGVPPLPKNRNAACGKHKEEILSQLRELSKLEPNSTDEQDETVPIIGFQSMEPAQIRQSGLKGSGFMQNSEQHVVPSSEGSGFHWCGDTGEFADQGFSSSLADCFIETKCLLPDRDSDVGDTSGGAKEEQSHNPPTAEIFQMVPKVAHRELNSQERETAVSRYKEKKKTRRYEKHIRYESRKARAESRTRIKGRFAKMDYKDSSLHQ*
>LbaBBX21
MAAKRCDACKTTPSTVFCKADMAFLCLPCDSKIHAANKLASRHARVWVCEVCENAPASVTCKADAAALCVACDQDIHSANPLARRHERIPVVPFYDSASARSRAADDESPQPEEEAEAESWLLQAPNNNAQGIEYKSAEYNLFSDVDPYVEMDMITDQKPCSDIQLYNQEYKEDCVVPHVQNKNHEIHLEGPVVDGYPTYEMDFSGSKPFMYNFSSQSISQSVSSSSLDVGVVPDHNTMTDVSNTFVRNSSIDGLPTPVSSSDREARVLRYREKRKNRKFEKTIRYASRKAYAETRPRIKGRFAKRTENDVDASYGVVPSF*
>LbaBBX22
MSSEKKLANAVGAKTARACDNCIRKRARWYCAADDAFLCQSCDSSVHSANSLARRHERVRLKTSSLKLSDEFPNLESSVSDSISTSIPSWHHGFTRKARTPRHAKRVKSTEDEKEMKNPIQLIVPEILSDENSHDENEEEQLLYRVPTYDPFVADANYGNEDSSKEMKNDFVNDDVNRFHGMLAPSEMELAEFAADVESLLGKGLDDEESFSYMEGLGFLEKHDEKLVKVEDEGEKEFVDMNCTSYDNQVDYSKIDMVGETFELKFDYDSPVINLEEDKKVEVGEINMEDIHDSGKNNNKILLNLDYGGVLNTWADQRSPWTTGERPEIDFNDCWPLCMGNCGKIHPYGDMGIMTGHGGVMDEGREARVLRYKEKRRTRLFSKKIRYEVRKLNAEKRPR…
>LbaBBX23
MEMEKTCEFCMLLKPVVYCEADAAHLCLSCDAKVHSANALSNRHPRTLVCEPCGFNLAYIRCSDHQMFMCRDCDRRHHDDLSSQHQRKVITCYMGSPSAKDLAALWGFGLKDLENTPPDQFISTANGKVNGAKAFCLLKRRENTSLILQQILDLERLQLTEGSNNLTSGESKNNLSSLKNGASWDMHNKFERLQKSLDLGPELQDWGSTHESSVAGSFPLSLPDGDSFWECKSPVQSSQLWPQNLQDLGAYAELECFDNSNMPDVDLTFQNFEELFGEEQDLNNTLLEEDMTCSYMDNNLPIDRSDYSYVKRVKDISKASSVHTAQSTHFGQGHSEHIPTIKDCPPPIRTNFSSLSFSASRLSSESSGNEYADSPTANEQEVSITQTELMQYVSPPGSF…
>LbaBBX24
MKIQCNVCEVAEANVLCCADEAALCWSCDEKVHAANKLASKHQRVPLSASNSSMPKCDICQETVGYFFCLEDRALLCRKCDIGIHTANPHVAAHQRFLLTGVKVGLEPVDPGGASSSGTSQSIQPESAPLSKRNAPVSLDAQFNKVLPTQASGVGDFAPSKSPFAGGSAAGSMPLWQFDEFIGLNDFNQNYGYMEDGSSKADNGKLGESDSSSILRFEDEELDGDECLGQVPDTSWAVPQVPSPPTASGLYWPKTYQNPFDCSIFVPDISYSPSSNLQQQPPSGTRPKRRRQC*
>LbaBBX25
MKLCELCKGLARMFCESDNASLCWDCDAKVHSANFLAARHSRSLLCHVCQSPTAWSAAGAKLGKTVSVCDTCRCVDRCNYRRDHEEESESVNDEETDYGDEEEIDDEEEDLQVVPWSSTPPPPASSSSSEDSLYVRRNNVSSKRMRETDDADLHSDDDRESPRHRKVQTSPVKIQRTEDRLTAPRCIDFMRLNDDSRTVDLESSDTS*
>LbaBBX26
MCKGRKEGEEDTTPIPFCKGPLKDGESINESIISCELCNSEASVYCQADDAFLCRKCDKWVHGANFLAQRHIRCLLCGVCKRLTRRFLIGTSSEVNLEQRSRRKTTPKESFLFL*
>LbaBBX27
MGYTCEFCGEQRSIVYCRSDAACLCLSCDRNVHSANALSQRHSRTLVCERCNSQPAIFRCVEEKVSLCQNCDWIAHASSSSSTHKREALSCYTGCPSAAELSTIWSFLLDDPSVGDSTCEQGMNSMSITDSQAKDKSQDISAPLMGSSMPSLDNELHNVELPVGSTDLTWSKVSNSGAKGSNLFDDDPFYDDFNVDEVDLSIGNYEELFGVSLDNLNEGIDGLFGMEDLSVAESSCQASAESMMSCKTEPPTLCFARQQSSLSFANLTGENSAGDYQDCGASSIFEKRVRYVSRKARADVRRRVKGRFVKAGDAYDYDPVSQTRSY*
>LbaBBX28MKKCELCSSIARVFCESDQASLCWDCDARVHTANFLVAKHSRILLEESTSRFYRRKVIGVSNSSIRISPNRTEENVRSHYCGISRPEEKGGRFSDKLTANHILLRLKDI*
>SlBBX1
IKKKNKMKIQCDVCDKEEASVYCSADEATLCQSCDYQVHHANKLASKHLRFSLIHPSFKDSPLCDICQERRALLFCKEDRAILCKECDLPIHKANEHTKKHNRFLLSGVQLSSDILASNYNNNQNSISPAGSAASNAGTNNFKALSGNFGMKSNSISSTTESTHNYFHVDYVQEGSVSTSSISEYLTETLPGWHVEDFLEYPSSSSYEF*
>SlBBX2
MRTLCDVCESAAAILFCAADEAALCRSCDEKVHLCNKLASRHVRVGLADPSKIQRCDICENAPAFFYCEIDGSSLCLQCDMIVHVGGKRTHGRYLLIRQRIEFPGDKLGPSNEQGLPSTEQGDVRRETAQPFKLPMIDNHQPNRETAMTAVENNVNNSVKVENELIDLNSRPQRMHGQTSNNQEQVMDMLGGSNHESVGVVPDGPFKREPEKCELLPFQISNLNYELELPAPAEFYAMSKL*
>SlBBX3
MKKCELCSSIARVYCESDQASLCWDCDARVHTANFLVAKHSRILLCNSCQSLTPWTGSGSKLGPTVSVCQKCFHRNNNDGADQHLNDHNDTEEEEDDDDDTEEDEDDGSSDGDNQVVPLSSSTSDQPNPPSLTSSSSSSEDSTNRFNRRSIIGFSPNRTEENIQSHYCGITRPKEKIERSSWRWR*
>SlBBX4
MRTLCDVCESAAAILFCAADEAALCRACDEKVHMCNKLASRHVRVGIAKPNEVPRCDICENSPAFFYCEVDGSSLCLQCDMMVHVGGK*
>SlBBX5
HFTAPHKFTVYLLKFSIQSTIENREQEGKRKETKNSSMLKNENSGVFYGSRNNWSRVCDSCRSTACAVYCRADSSFLCAGCDTRMHAANLLASRHKRVWICEACERSPAAFLCKADAASLCTSCDADIHSASPLACRHHRVPIMTILGSLYGPPAVETIGSGSIMIGGPTGESRRIMGS*
>SlBBX6
MLKKENSGGLDGSSNYWARVCDSCRSVTCTIYCQADSAYLCADCDARIHAASLVTSRHKRVWVCEACERAPAAFLCKADAASLCASCDADIHSANPLAHRHHRIPIITIPGTLYGPPAVETVGGDSMMISGSTGEGTEDDGFLSLTQDADDTIIDEEDEDEDEAASWLLLNHPVKNNNKNNVNNNNNQTNNYDMLFGGEVVDDYLDLAEYGGDSQFNDQYNVNQQQQQYFVPQMSYGGDSVVPVQDGQGKPLIFYQQQQQQQQSHHQNFQLGMEYDNSNTRLGYPASMSHSVSVVSMDVSVVPESALCETSNSQPRPQKGTIELFSGHPIQIPLLTPMDREARVLRYREKKKNRKFEKTIRYASRKAYAETRPRIKGRFAKRTDVEAEVDQMFSTQLMT…
>SlBBX7
MLKKENSNNWARVCDSCHSATCTVYCRADSAYLCAGCDARIHTASLMASRHERVWVCEACERAPAAFLCKADAASLCASCDADIHSANPLARRHHRVPIMPIPGTIYGPPAVHTITGGSMMIGGTTGEGTEDDGFLSLNQDADDTTIDEEDEDEAASWLLLNPPVKNNNKNNNYGMLFGGEVVDDYLDLAEYGGDSQFNDQYSVNQQQQHYSVPQKSYVEDSVVPVQNGQRKSLILYQTPQQQQSHHLNFQLGMEYDNSNTGYGYPASLSHSVSISSMDVSVVPESAQSETSNSHPRPPKGTIDLFSGPPIQIPPQLTPMDREARVLRYREKKKNRKFEKTIRYASRKAYAETRPRIKGRFAKRTDVEAEVDQMFSTQLMTDSNYGIVPSF*
>SlBBX8
MMTSESKTANAIGGKTARACDSCLSKRARWFCPADDAFLCQSCDVSIHSANQLASRHERVRLETCSNKSTITKLVDKTHQPSWHQGFTRKARTPRNGKKAQIRQWKKNEENRVPEIGSEENSLDENEFENEEQLLYRVPIFDPFEAELCNVPDETGSIVDLDILLNTEDACHDLNLPEFLSSDIELAEFAADVETLLGGEEEQSTQLLNADFENNKAIKIEVEDEEMRAVVACHLDPELDMEREALNWNFDEYYEETVEQKVMAADAAVTEFIASAEEYSGSSTKSDEKNRLFLSLNHEAVISAWPNQSSPWTNGIRPHFNPDDYWPDFFSETSVGNYGGHVRCGDGGREARVSRYREKRQNRLFSKKIRYEVRKLNAEKRPRLKGRFIKRSSSLFSVP…
>SlBBX9
MSSEKKLANAMGAKTARACDNCIRKRARWYCAADDAFLCQSCDSSVHSANPLARRHERVRLKTSSFKSSDDFPNLESTVSGLGSGSGSGSDSIPSWHCGFTRKARTPRYGNKHAKRVKSTEEEEEEEEMKNPIQLVVPEILSDENSHDENEEEQLLYRVPIFDPFMADGSNYGNEYSSNKVDFNQDMNTFQGLLAPSEMELAEFAADVVSLLGKGLDDEESFNYMEGLGFLEKHDEKLVKVEDEGEVGFVNMISTNNQVDYSEFDMVGETFELKFDYDSQVINNLDEDNKKVEFLEINYDSGKNNNKIMLNLDYESVLKSWGDKRFPWTTGVRPEVDFNDCWPVCMGNCGKIHSYGDIAIMNGHGGGVVDEGREARVLRYKEKRRTRLFSKKIRYEVRK…
>SlBBX10
MEMEKACEFCMLLKPVVYCEADAAHLCLSCDAKVHSANALSNRHPRTLVCECCGHNPAYIRCSDHQTFMCRDCDRCHHDLSSQHQRKVITSYMGSPSAKDLAALWGFGLKDLENATPPDQFISTSNGKANGVKVISKKFKRSHSSPGGSSLASELDFTGLVVSPESEVGSTSYYTKVLSLRKRRENTSLILQQILDLERLQLTEGSNNLTSGESRNNVSSLKNCTSWNMHNKFDCLQSSLDLGPELQDWGSTHESPVDESFPLPLPDGDSFWECKSPVQSSQLWPQNLQDLGAYAELERFDNSNMPDVDLTFQNFEELFGEDQYLNNTLLEEDMTCSSMENDSSIDRSDYSYVKKDISTASSVRTGHSTHFGQAHGEHIPTIKDCPPPIRTNFSSLSFS…
>SlBBX11
MKIQCDVCNNNEASVFCVADEAALCDSCDHRVHHANKLASKHQRFSLIQPSPKQIPVCDICQERRAFLFCQQDRAILCRECDVSIHKANEHTQKHNRFLLTGVKISANSSLYTSSESVSAASCSANQDSVTNLNKPQICTKKTSPVSGSVPQQQVSVAANIGENSYTSSISEYLEMLPGWHVEELLNASTIPTNGFCKIGDNDVFPIWDSEIESSMNSFSPENIGIWVPQAPPALTPQKNQNQVFPRNINFGGQIEFKNMKEVTSKKSSRKWRDDNSFAVPQISPSSSSISFKRSRTLW*
>SlBBX12
MVSERKLASAMGGKTTRACDNCIKKRARWYCPADDAFLCQNCDASVHSANPLARRHERVRLKTSSLKQTSSPSSSSDDYFPDLESPLSISSVSVSVSVPSWHRGFTRKARTPRQGRKASKSAGDGDVIRKNPIHLVPEILSDENSLDENEEEQLLYRVPILDPFVGHLYSSSTAPTDADSEFKLESKEMTLQDDICNVDLNRFHEMLPSEMELAEFAADVESLLGKGLDDESFDMEGLGLLGVCNKEENSMISHEKVKIEDEGEMEVVTKTTSPTTHNHQYNHTHDHDIDINEDTFEFKFDYDSSINIIGDDEVVTNDENKKKILLNLDYEGVLKAWADQRCPWTNGERPELDSNESWPDCMGNYMGIMNENVTIVDRGREARVTRYREKRRTRLFSKK…
>SlBBX13
MGHMCEFCGEQRSIVYCRSDAACLCLSCDRNVHSANALSQRHSRTLLCERCNSQPAIVRRVEEKVSLCKNCDSIGHAGSGTGSVHNRQALSSYTGCPSAAELSTIWSFLLDNSLGGDSTCEKGMGSMSITDNRLTDSRAPQGKFNSQDASATVEVSEIHTPGKSSILVGSSMPNLGSKLNKVEHIAGSVNISSSKDCYSGVKASTIYEDDPFSQDFNMDEVDLSFENYEELFSGSLDNPNQLFENDDIDGLFGTKDMSVSDSSCQDANAVEGSSIRTVMSILPACSKAESADSLMSCKTEPTVCFARQASILSFSNLGGESNGGDYQECGASTMLLMGEPPWCHPCPESSLASSSRSDAVLRYKEKKKTRKFDKHVRYASRKARADVRRRVKGRFVKAG…
>SlBBX14
MSPGESRPCDFCNQQIAVLYCRADTAKLCLFCDQLVHSANALSKKHLRSQICDNCGSEPVSIRCDTDKLVLCQECDWDAHGSCAVSGAHDRSPVEGFSGCPSASDLASAWGLDIESKKLHQQHTVLEYPSWMSKDAPPSSVLLQDLMVPSAINSAIYSTKQTPTCGKQKQVIFKQLIELFKRDLADGVGAGAEDLVPKTPNATSDWQGNINVSIMDGVTQKPQQQQPQNVPFTSSIMPHNPKDSDQMVERNILWRGNSFDQNTQIWDFNLGQLRSHEQSSSLEADYSESDMACMMKSYGELIKGTSLATSKVLGLSGINCSVVHDDMTAFSNNSNNRAASQGPATSESNNLPRIKTSSDLGCVKPKCGGVSTDLNFMDQSIVVGGDNTGEETLKADMEL…
>SlBBX15
MDPLCDLCGEVRAVVYCKSDSARLCLQCDDYVHSPNLISRRHSRSFICDKCNSQPSIVRCMDEAISLCERCDWDGNGCIGTGHRLKKLNPYTGCPSPDEFTKMLSQVLEMPIGTDTNFGSFGNSLGSSLSINENNSSLENKVNEDSFVSSKLLASNYKFEAWSIPPEPNYLNSYQIDLAPFSEGSGLSKQDCPIKDLGLQEGDDLSKGVDFDDVTLDFNCSYEILPDSRQTGFSDENKELDCLVMEKNSSVTGSNNVETSHEATSSVQQEYMGLQSSQISAAASSTNLLQTMSANANCMLMNSTCNGSIGALPFLPAPIHPSMSLSLSNITGESCAEQDCGLSPGFLNEAPWDLSLENCPQKRHEAKMRYNEKKKTRTFGKQIRYASRKARADTRRRVK…
>SlBBX16
MELLSSKLCELCNDQAALFCPSDSAFLCFHCDAKVHQANFLVARHLRLTLCSHCNSLTKKRFSPCSPPPPALCPSCSRNSSGDSDLRSVSTTSSSSSSTCVSSTQSSAITQKINIISSNRKQFPDSDSNGEVNSGRCNLVRSRSVKLRDPRAATCVFMHWCTKLQMNREERVVQTACSVLGICFSRFRGLPLRVALAACFWFGLKTTEDKSKTSQSLKKLEEISGVPAKIILATELKLRKIMKTNHGQPQAMEESWAESSP*
>SlBBX17
MKIQCDVCEKAQATVICCADEAALCAKCDIEVHAANKLASKHQRLHLQCLSNKLPPCDICQDKAAFIFCVEDRALFCKDCDEAIHSASSLAKNHQRFLATGIRVALSSSCNKESVKNQLQPQPPQQNSQQVGLKMPPQQLSCITSPSWPVDDLLGFPDYESSDKKDLLELGEFEWLGGIDLFGEQTAAEVPELSVPQSSNTNIYRTTKYQMPYKKSRIEIPDDDEYFTVPDLG*
>SlBBX18
GIFREAPNCFPGGWNIGAAARMAKSCEYCHLAAALVFCRTDNTFVCLSCDTRLHARHERVWVCEVCEQAAASVTCRADAAALCVACDRDIHSANPLARRHERVPVVPFYDPVESVVKSTAATLLVSINGTTTTATTTATITPELGKVDTCIGHHENNNDPWIPPNTITSKLPLNTEMKGMDFIFTDSENFLDFDYPACVDTQSQPHYNSSNDSVVPVQANTPIKSLPFHHQEKHFEIDFTQSHIKSYNTPSLSVSSSSLDVGIVPDGSSISEISYPYIRTMNNSNSSIDLSNSANHQGEKLLGLDREARVLRYREKKKNRKFEKTIRYASRKAYAETRPRIKGRFAKRTDGSAGAGEFDDVDGIFSGTDFIAAESRYGVVPSFLT*
>SlBBX19
MGYICEYCGEQRSIVYCRSDSACLCLSCDRNIHSANALSQRHSRTLVCERCNSQPAIFRCVEERVSLCQNCDWLAHASSGTCSTHKRQALSCYTGCPSAVELSTIWSFILGDPSVCDSTCEQGMGSMSITDCQPGDSQHPQVKEKSQDISSDEAKDLHNLVKSAPFMGSSMPSLDNELPNVELLVASTNLTWSKVKNSGTKGYNDPFYDDFNMDEVDLSIENYKELFGVSIDNCDQLFKNEDIDDFFGMKDMSVAESSFQGVNAVEVIVDNGKAPGSAVGKVNAVKSACSNAASAESMMSCKTEPPTLCFAMQQSSFSFSNLTGESNAGDCQDCGASSMLRMGEPSWHPPCPESSMPSTSRSDAVSRYKEKKKTRQFDKRVRYVSRKARAEVRRRVKGR…
>SlBBX20
MCSGRREGDEKTSSTSYCKGPSKEGESIISSAITCALCSSEASVYCEADNAFLCRKCDRSVHGANFLAQRHIRCLLCSVCRKTTRRFLIGTSSELILPTIARLEQRNRSRSAESETTDYRTTPQELFLFI*
>SlBBX21
MKNCELCTGLARMYCESDNASLCWDCDAKVHSANFLAARHSRSLLCQVCQSPTAWSAAGAKLGKTVSVCDKCVDGYYHRDGVEEMEESESVNDEESDTEDEETDYEEDEDEIDSGDIQVVPWSNTTPPPPASSSSSEDSSNGCRNVSSKRMREADPDLQSDDDSGSSSCQRKVHISPAMDADGGDDAAASVDSYSSKMRTPVKIQRTDRLTAPRCTPVIEFIRRNNRQRMNSGAAIAELCRLNHESRTTDLKSSETS*
>SlBBX22
MKIQCNVCEVAEANVLCCADEAALCWSCDEKVHAANKLASKHQRVPLSGSSSSMPMCDICQETVGYFFCLEDRALLCRKCDIAIHTANPHVAAHQRFLLTGVKVGLEPVDPGGISSSGTSQSIQKVSEPESAPLSKRNASVSLDAQFNKVLPTQVSGIEDFAPTKSPFAGGSAAGSMPQWQFDEFIGLSDFNQNYGYMDDGSSKADNGKLGGESDSSSILRVEDEELDGDECLGQVPDTSWAVPQVPSPPTASGLYWPKTYQNPFDSAVFVPDISYSPSSSLQQQPPSGTRLKRRRQC*
>SlBBX23
IMVAESWSTTAKRCDACKATPSTVFCKADMAFLCLTCDSKIHAANKLASRHARVWVCEVCEHAPASVTCKADAAALCTTCDQDIHSANPLARRHERIPVVPFYDSASASSSRGAAADGNDDPQQHDDDTEEEEAEAESWLLQAPSTNNNTQGIEYKSVEYLFSDVDPYVEMDIIADQKPSNDIAQLHNQEEYKEDCVVPHVQNNKNDIQLQGPVVDGYPTYEIDFSGGSKPFMYNFTSQSISQSVSSSSMEVGVVPDHNTMTDVSNTFVRNSAIDGLPNPVSSLDRKARVLRYREKRKNRKFEKTIRYASRKAYAETRPRIKGRFAKRTENEVGDSLVASDASYGVVPSF*
>SlBBX24
MTEVKKDEENHHQHLCDFCGNNTALLYCRADSAKLCFTCDREVHSTNQLFTKHTRWLLCNLCDSSPASILCCTETSVLCQNCDWESHNKLLSLHERRPLEGFTGCPSVSELLSILGFEDLGKKELLCGGDDGAYGFSDWVIWDAPSVVTLDDLIANNNESRHNYQAIGVPPLPKNRNAACGKHKEEILGQLRELSKLEPNSGDDQDENVPTTGFQSMEPVQNCPLRYKGSGFMQRSDQHVVPSSEGSAFHWHGDTGEFVDQGFSSSLTDCFIETKCLLPDRDSDVCDASGGGNEEQSHHPTTTETFQMVPKVVHRELNSQERETAVSRYKEKKKTRRYEKHIRYESRKARAETRTRIKGRFAKMDYRDSSVHQ*
>SlBBX25
MKIQCNACEVAEAKVLCCADEAALCWYCDDKVHAANKLANKHQRVALSASSSPMPKCDICQETVGFFFCLEDRALLCRKCDISIHTVNAYVSSHQRFLLTGVKVGLEPLGPCASASSRKSHEQRSPPILKITPPSEGVLPVHTSGNGNFAPSRLPIVGNIPQCQFDQYLGMPDFNQNYGYMDYGQSKAGNGKVGESASSPFLRDVDAEVAGDECFSTEVPDTCWAVPQIPSSPTASGLNWPTKSIQNPFDAALLESDASYFPLQNIQDQQSNGSGTKRSRRF*
>SlBBX26
MKNCELCNGLARIYCESDHANLCWDCDLKVHSANFLVAKHSRSLLCNVCRSPTVWSASGAKIGRTVSVCERCVNDEETDREEEEKEEIDLEDIQVVPWSSTPPPQPESSSSSSDESLTDFFSLKRMRKDDDSGTLTSHREVNMLSPATEDHGGDEAAEFVKSFPVKMPSKIQRTGEILSGRVENIGCSATVELIGRINRGGG*
>SlBBX27
MCNGRREIDEEKIEELHNIIVCELCKSEAYVYCEADNAFLCKKCDKLVHTANFFAQRHIRCILCGICKKLTKRYLIGVSHEVILLKVVRCTNFDEQNCSTKVKEPFLFL*
>SlBBX28
MGYICEYCGEQRSIVYCRSDAACLCLSCDRNVHSANALSQRHSRTLICERCNSQPAVVRCVEERISLCQNCDWSGHASSSSGSSMHKRQALNSYTGCPSAAELSNIWSFLLDDPSIGDTCEQRMGSMSINDNRPRDGQDPQGKDNSQNVCAAVEANDMSISEKSNLLVESSMPTFDNKLHNMEPPIGSSSKGCYMGAKGSNLFEEDPYCDNLIMDAVDLSIENYEELFGDSLNYPDELFENENLDSFFGMKDIKGADYSYHGVNATEGLSNARVNTVQPTCSDAASADSIMSCKTDSILYFARQSSLSVSNQTGGECSAGDHQDCGVSPMLLMGEPPWCPPCPEISSTSTSRSNAVLRYKEKKKTRKFDKRVRYVSRKARADVRRRVKGRFIKAGDAYD…
>SlBBX29
MKIQCDVCNKKEAIVFCTADEAALCDDCDHRVHHVNKLASKHQRFSLVQPSPKQAPMCDICQERRGFLFCQQDRAIMCRECDIPIHKANEHTQKHNRYLLTGIKLSANSALYSAPSQSQSQSQSAISSADSCVSNLKSKDSTSKPVAGSVFVSPAIISNSTKGGAVSSAVESVKVVKEKVGGCNNNVQFVNGGGNNLTSSISEYLEMLPGWHVEDFLDCSTPNVYSKNIGDEDMLSFWDTDLESQFSSFPPQNVGIWVPQAPPLQESKQETQIQFFPSQNLNFGGQIGLKESREVTNIKSSRKWTDDNSFAVPQMKPPSTSFKRTRTLW*
>SlBBX30
MGTENWSLTAKLCDSCKTSPATVFCRADSAFLCLGCDCKIHAANKLASRHARVWVCEVCEQAPASVTCKADAAALCVTCDRDIHSANPLARRHERFPVVPFYDFAVAKSHGGGDTDADAVDDEKYFDSTNENPSQPEEEAEAASWILPTPKEGTDQYKSADYLFNDMDSYLDIDLMSCEQKPHILHHQQHQHNHYSSDGVVPVQNNNETTHLPGPVVDGFPTYELDFTGSKPYMYNFTSQSISQSVSSSSLDVGVVPDHSTMTDVSNTFVMNSSSGAIAGAGADVVPNAVSGLDREARVMRYREKRKNRKFEKTIRYASRKAYAETRPRIKGRFAKRTETEIDSLITVDASYGVVPSF*
>SmBBX1
MRTLCDVCESAAAILFCAADEAALCRSCDEKVHMCNKLANRHVRVGLAAPSKIQHCDICENAPAFFYCEIDGSSLCLQCDMIVHVGGKRTHGRYLLIRQRIEFPGDKLGPSNELGLPSTEQGDVRKEPAQPFKLPMIDNHQTNREIAMAAVENNVNNSVKMENELIDLNSRPQRMHGQTSNNQEQGMDMLGGNNHESVGVVPDGSFKR
>SmBBX2
MKIQCDVCDKEEASVYCSADEATLCQSCDYQVHHANKLASKHIRFSLIHPSFKDSPLCDICQERRAFLFCKEDRAILCKECDLPIHKANEHTKKHNRFLLTGVQLSSTVLAHQTSVSPTGSAASNAATNNFKPRSGNFEMKSNSISSTTESTANYFQVDCVQGGSVSTSSISEYLTETLPGWHVEDFLEYPSSFPCEF
>SmBBX3
MKKCELCTSVARVYCESDQASLCWDCDARVHTANFLVAKHSRILLCNSCQSLTPWTGSGSRLGPTVSVCQKCFHRNNNDGPDQDQDQDLDDSDEDDEDDQDNDDGSSDGDNQVVPLSSSTTDQPHPPSFTSSSSSSEDSTSKFQRRNVIGMSHNRTEENIHSHYCGITRSEEKAERRSWTWR
>SmBBX4
MRTLCDVCESAAAILFCAADEAALCRVCDEKVHMCNKLASRHVRVGLAKPNDVPRCDICENSPAFFYCEVDGSSLCLQCDMMVHVGGKRTHSRYLLLKQKVEFPGVKSGPTEELARKTLDPGENKREYSLLPKPMVEDNQQNHRVSDGNADGHGKKDKMIDLNVKPSRFHGQAFNQVSQL
>SmBBX5
MLKKENSWGFDGSNNNWGRVCDSCHSTACTVYCQADSSYLCEDYDIHIHAANMVASSHECICVCEACECAPAPFLCKADAASLCASCDADIHSVNPLARRHHRVPVMPIPGSLYGPSAVDTIGGGTLMIGGPAGESTEDYEFLSLTQDAFDMTIDEEDEDEAVSWLLLNPPVKNSKSNINNNDNNQSNNYGMLFGGELVDDFLDLAEYGGDSQFNDQYSVNQQQQHFSVPQKSYGGDSVVPIQDGQGKSLILYHQRQQQQSHHLNFMLGMNVVPESALNETSNAHPQPPKGNIDLFPGPPVLISPQLTPLDREARVLRYREKRKNRKFEKTIRYASRKVYAETRPRIKGRFAKRTDIAEVDQMFSTQLIADSSYGIVPS
>SmBBX6
MLKKENSRGFDGSSNNWARVCDSCHSVTCTVYCRTDSTYLCSGCDARIHAASLVASHHKRVWICEACKRAPAAFLCKADVASLCASCNADIHSANLLAHRHHRVPIIPIPGTLYDPPVVDTVGGDSKIIGGPTGKGMEDDEFLRSRKDANDVTIDEEDKNEAASRLLLNPPVKNDVNNNNNQNNNYGMVFGGEVMVDYLDHAEYGGDNQFNDQYNVYQQQQHYSVPQKSYAGDSVVPVQDGRAKSLIFYHQQQQEQQSRHLNFQLGMEYDNSNTRLSYPASMSHSVSVSSMDVSVVPESALTETPNSHPRPPKGTIDLFSGPAIQIPPQLTPLAREARVLRYREKKKNRKFEKTIRYASRKAYAETRTRIKG
>SmBBX7
MLKKEKNGGFDGSSNSWARVCDNCHSATCTVYCRADSAYLCAGCDAHIHAAPLMASRHERVWVCEACERAPAAFLCKADAASLCASCDADIHSANPLAQRHHRVPIMPIPGIGASTGEGTEDDGFLSLTRDADDTTIDEEDEDEAASWLLLNPPVKNNNKNNVNNNNNNQNNNYGMLFGGEVVDDYLDLAEYGGDSQFNDQYSVNQQQQHYSVPQKSYGGDSVVPVQDGQRKSLILYHQQQQQQQSNHLNFQLGMEYDNSNTGYGYPASLSHSVSISSMDVSVVPESALSETSNSHPRPPKGTIDLFSGPPIQIPPQLTPMDREARVLRYREKKKNRKFEKTIRYASRKAYAETRPRIKGRFAKRTAVEAEVDQMFSTQLMADSSYGIVPSF
>SmBBX8
MSPESRSPGESRPCDFCNQQIAVLYCRADTAKLCLFCDQLVHSANALSKKHLRSQICDNCGSEPVSIRCATDNLVLCQDCDWDAHGSCAVCGAHDRNTVEGFSGCPSASELASAWGFDIEAKKPPQQPTFSEYPSWMSKDAPPSSILLQDLMVPSANNSGIFLPVTASARDVGRKQTPTCGKQKQVIFKQLIELLKRDLADGFGAGPKDLLSKTPNGSTDWQGNVNVTDESDAVMDGVTQKLEQQQSQNVLFSSLIMPHNPKDSDQMVEQNILWRGNSFDQNTQIWDFNLGQLRSHEQCSSLEADYSESDMVHMMKSYGELIKGTSLATSKGLGLSGIDCSVAHDDMIAFSNNSNNRAASQGPATSESNNLPRIKTSSGSGYLKPKSCGVYTDLNFMDQ…
>SmBBX9
MSSESKMANAIGGKTARACDSCLSKRARWFCPADDAFLCQSCDVSVHSANQLASRHERVRLETSSNKSTKFVDKTHQPAWHQGFTRKARTPRNGKKAQIGQRKKGEENRVPEIGCEENSPDENEFENEEQLLYQVPVFDSFEAELCNVPDETGNDITDLDILLNTEDACDDLNLPEFLSSEIELAEFAADVESLLGSGEDEQSNTQLLNAGVEDNKGIKIEVEDEEMRAVVACHLDPELDIKWNFDDYYEETVKRKAVAVTEFVTSAEYSGSSTKADEKRRLFLRLNHEAVISAWSNQSSPWTNGIRPDDCWPDFPETFGGNQGYYGGQARRSDGGREARVSRYREKRRTRLFSKKIRYEVRKLNAEKRPRLKGRFIKRTSSTFSVPGFPYLMNKR
>SmBBX10
MKKKNCELCGNNRAIIYCESDEAYLCWDCDSKVHSANFLVAKHTRNLLCHSCLNLTPWTASGPKLTPTLSLCNSCIENPNSAPNPVGEIRERVEENYQTETDNDEDEDEYEISESEIDEYDDYDDDGNQVVPLSSSPSSDFFPPSPARSVSSSGSYGGFSAAGEGHRGAAAAVTSSPWKRGRENDCLHSEDEENKEGTSSSIGFLRPMKMFRTNELCE
>SmBBX11MKIQCDVCNKNEASVFCVADEAALCDSCDHRVHHANKLAGKHQRFSLIQPSPKQIPVCDICQERRAFLFCQQDRAILCRECDVSIHKANEHTQKHNRFLLTGVKVSANSSLYSESPSVASCTTNQDSVTNLNKSQICTKKPLPVSSSIPQEANIGENSYTSSISEYLQMLPGWHVEEFMDSSAIPTNGFCKIGDNDEFPIWNIETESTLNSFSPESIGIWVPQAPPAPPPPPQKNQNQIFPQSINFGGQIESKNIKEVTTNKSSRKWRDDNSFAVPQISPSSISFKRSRTLW
>SmBBX12
MKIQCDVCNKKEAIVFCTADEAALCDDCDHRVHHVNKLASKHQRFSLLQPSPKQSPLCDICQERRGFLFCQQDRAIMCRECDLPIHKANEHTQKHNRYLLTGIKLSVNSALYSAPSSISSVDSSASNLKSQNPISKPAAGAVESVKVVKEKVGGCNSNNNGQLVIAIGGNNLTSSISEYLEMLPGWHVEDFLDCSTPSGYSKNIGDEDLLSFWDTDLDSQLNSFPPQNVGIWVPQAPPLPESKQETQKQLSTPSILNFGGQIGLKESREVTNIKFSRKWTDDNSFAVPQIKPPSTSFKRSRTLW
>SmBBX13
MGSENWSLTAKLCDSCKTTSATVFCRADSAFLCLECDCKIHEANKLASRHARVWVCEVCEQAPASVTCKADAAALCVTCDRDIHSANPLARRHERVPVVPFYDSAVAKSHGGGGGGGGDDEKYFDGTNEDPPQPEEEAEAASWILPTPKEGNDQYKSADYLFNDMDSYLDIDLMSCEQKSHTVHHQQQHQHGHYSSDGVVPVQSNNEASTHLPGPIVDGFPTYEMDFTGSKPYMYNFNSQSISQSVSSSSMDVGVVPDHSATTDVSNTFVMTSSTGAGADVVPSPVSGLDREARVMRYREKRKNRKFEKTIRYASRKAYAETRPRIKGRFAKRTEIEIDSLIAADASYGVVPTF
>SmBBX14
MDCDLCTLVRAVVYCKSDSARLCLQCDEYVHSANSVSLKHSRSLICDKCTSQPAVVRCTDEAISLCEGCDWDGHDCIRARHKLNPYTGCPSPEEFTRMFSLVLEMPANFANPSCSSLSINENDNTKENDNSFVARKISELASWIAPDSNYMTSYHKNPTPFSEKQACPIKDLGLQEGDDLSKGVDFDDVTLNFDCGYEILDSSQQSHPRYSNENKEMDCLVMEKNSSVTGSNNVETSHEAASSAQQEYMGLKSSQVSAAASSTNLLQTMSASTNCMLMNSTCNRSIGALPFLPAPLHPSMSLSLSNITGESCVDQDCGLSPVFLNEAPCYMSLENCPQKRHEAKMRYNEKKKTRTFGKQIRYASRKARADTRRRVKGRFVKAGEAYDYDPSETRGF
>SmBBX15
MEEVVSSKLCELCNDQAALFCPSDSAFLCFQCDVKVHQANFLVARHLRVILCSQCNSVTKNRFSLSSPPPRPALCPSCSRNSSADSDLSSVSSSSSSTCVSSTQSGATTQKNNINSSNRKQFTNDSTTGEVNSVTKRELARSRSVKLRDPRVATCVFIHWCTKLGMDGEQGALQTACNALGICCGRFRGLPLRVGLAACFWFGLRCKDDKSKSTWLSLKKLEEISGVPAKLILATELKLRKIVKANNRRHQGMEESWAESSP
>SmBBX16
MKIQCDVCEKAQATVICCADEAALCAKCDIEVHAANKLASKHQRLHLQCLSNKLPPCDICQDKAAFIFCVEDRALFCKECDEAIHSASSLAKNHQRFLATGIRVALSSSCNKDAVKTQLEPQPPQQNSQQVGLKMSPQQLSSITSPSWHVDDLLGFPDFESSDKKELLELGEFEWLGGIDLFGEQTAAEVPELSVPLSSNTNICRPTKYHMPHKKPRIEIPDEDEYFTVPDLG
>SmBBX17
MGIFREAPNCFPQGWCGSGAAARMVKSCEYCHVAAALVFCRTDNMFVCLSCDTSLHARHERVWVCEVCEQAAASVTCRADAAALCVVCDRDIHSANPLAERHERVPVIPFYHPVESVVKSTASTLLVSINGLDDAFTATRTTTTTTGITPACVGHHDQEDYNTDPWIPPNTITSKLPLNTEMKSLGFMFSDSENFLDFDYPVSVEAQAQAQYNSANDSVVPVQTTAIKPLPFHHHEKHFEIDFTQSHIKSYNTPSLSRIKKKKNMGIFREAPNCFPQGWCGSGAAARMVKSCEYCHVAAALVFCRTDNMFVCLSCDTSLHARHERVWVCEVCEQAAASVTCRADAAALCVVCDRDIHSANPLAERHERVPVIPFYHPVESVVKSTASTLLVSINGLDDA…
>SmBBX18
MGYTCEYCGEQRSIVYCRSDSACLCLSCDRTVHSANALSQRHSRTLVCERCNSQPAIFRCVEERVSLCQNCDWMAHASSSTSSSHKRQALSCYTGCPSAVELSTIWSFLLDDPSVGDSTCEQGIGSMNIIDCRPGDNQHSQVKEKPQDMSSALDEANDLHNLVKSAPFMGSSVPSLDNELHNVELPVGSTNLTWSKVNNSGTKGSNLFDDSPFYDDFNMDEVDLCIENYEELFGVSIDNRDQLFKNEDIDGLFGMKDMSVAESSFQGVNAVEGSAVGRVNAVQSACSNAASAESIRSCKTEPPTLCFARQQSSFSFSNLTGESSAGDYQDCGASSMLRMGEPPWHPACPENPMSSTSRSDAVLRYKEKKKTRQFEKRVRYVSRKARADSRRRVKGRFVK…
>SmBBX19
MCSGIREGEEDTSPISYCKGPSKEGESTIGSKISCELCTSEASVYCQADNAFLCRKCDRSVHGANFLAQRHIRCLLCRICRRSTRRFLIGTSSEVMLPTVAAVEQSGRRRTADSETTANRTTPQELFLFI
>SmBBX20
MKNCELCKGLARMYCESDNASLCWDCDMKVHSANFLAARHSRSLLCQVCQSPTAWTAAGAKLGKTISVCQSCVDGYYHRDEVEESESVNDEVEESVSVNDEDEETDYEDEDEVDEDDLQVVPWSMPPPPISSSSSEDSSNNRRNVSLKRKRMHEADPDIHSDDDSGSSSYHRKIHTSLPAEADGVDEAAAAVVDSYSTKIRKPAKIQRLDRLRAPGCTAVIEFIKRNNRQRMNSGAAIVELCRLSDDSRTVDLESSESS
>SmBBX21
MKIQCNVCEVAEANVLCCADEAALCWSCDEKVHAANKLASKHQRVPLSGSSSSMPMCDICQETVGYFFCLEDRALLCRKCDIAIHTANPHVAVHQRFLLTGVKVGLEPVDPGGASSSGTSQSIXWKIQ
>SmBBX22
MVAESWSTTAKRCDACKTTPSTVFCKADMAFLCLPCDSKIHAANKLASRHARVWVCEVCEHAPATVTCKADAAALCNTCDQDIHSANPLARRHERFPVVPFYDSDSARSRTAADHSSENPQETEEEEAEAESWLLQAPSNNNVDYKSAEYLFSEADPYLEMDVIADQKPSDIVHYPYKEDCVVPHVLNKNNEIQLQGSVVDGYPTYEMDFSGGSKPFMYNFTTQSISQSVSSSSMEVGVVPDHNTMTDVSNTFVRNSAIDGLPNPISSSDREARVLRYREKRKNRKFEKTIRYASRKAYAETRPRIKGRFAKRKENDAVDSLVASDASYGVVPSF
>SmBBX23
MLNKKAQPFQSSKRLLPPLPNLYFPYNYIIISNTQKKKLPTIMTELKEDQENHHHHQQQQSERRRLCDFCGNNTALLYCRADSAKLCFTCDREVHSTNQLFTKHTRWLLCNLCDSSPASILCSTESCVFCQNCDWESHDKQSALHERRPLEGFNGCPCVSELLSILGFEDLGKKELLYGGGESVCYDGGYGFSDWVIWDTPSVVSIDDVIANNDSGHNFQAIGVPPLPKNRNAACGKHKEEILCQLRELSKLEPNSSDDQDETVPTIGFQSVEPAQNCPMKFKGSGFMQNADQHVVPSSEGSALHLCGDTGEFADQGFSSSLVDCFIETKCLLPDRDSDNASGGANEEQSHNPPTAETFQMVPKVVHRELNSQERETAVSRYKEKKKTRRYEKHIRYES…
>SmBBX24
MGGKTTRACDNCIKRRARWYCPADDAFLCQSCDASVHSANPLARRHERVRLKTSSLKESSSSSDNYFPDLESPISVSSVSVSVSVPSWHRGFTRKARTPRNGRKTSKSAGDGDFIRKNPIHLVPEILSDQNSHDEIEEEQLLYRVPILDPFVAQLCRNNHDVVENNATASETNLEFKVESKETTVQDDFCNVDLNRFHEMQPTEMELAEFAADVESLLGKGLDDESFDMERLGLLGVCGKEENSSIECSMISHEKVKIEDEGEMEVDTKTTSATTHDHQFDHIDINGDTFEFKFDYDSSININEDDCAVIGDENNEKNKKKILLNLDYEGVLTAWADQRCPWTNGERPELDSNDSWPDCMGNYMGIMNENVAIVDSGREARVSRYREKRRTRLFSKKIR…
>SmBBX25
MKNCELCNELARIYCESDHADLCWDCDLKVHSANFLVAKHLRTLLCNVCQSPTAWSAAGVKIGRTISVCEKCVNEEGNNRQEEEEEEIDLEDFQVVPWSSTSPPPPASFSSSDQSLTEIFSLKRMHEDDYSGASTSHRENSAPTAAVESVVSISTRMRMPLKIQRTEEILPGRVDIADSARI
>SmBBX26
MEPVCDVCKVDRAVVYCKSDVAKLCLHCDREVHSSNFLFRKHTRSLICGKCSSEPAVIRCANSAVCLCEGCDSSSENGGHDQHQKLDFYSGCPSPAELMKKILSEGFDDDQMGNNDSSFHAPTEGSVVASKLNELASCLKFEQWAISIPAISSNSTYLTSYNIGKKSFFSKGSSFNKQSCTTVKDFGVHGGEDLAEGVDLDELISDSSYKIFISLQQSHHSEDRELDCLVLEKKLSATGSNNDVEIALEASSGQHEEAAGAIASANFMLMNPICNNNIALLSPLISTDESSRDWRSEASLQQARNEAKMRYNEKKKTRTVKQSCTTVKDFGVHGGEDLAEGVDLDELISDSSYKIFISLQQSHHSEDRELDCLVLEKKLSATGSNNDVEIALEASSGQH…
>SmBBX27
MKIQCNACEAAEAKILCCADEAALCWYCDDKVHAANKLANKHQRVPLSASSSPMPKCDICQETVGFFFCLEDRALLCRKCDISIHTVNSYVSAHQRFLLTGVKVGLEPLGPSASTSSGKSPSIQKVVEQESPPIPKIIAPVSSVAPCDGALPVHTNGTGNFAPSRLQLVGGSAAGVIPQWQFDEYIGMGDLNQNYGYMDYGPSKANDEKLGESAGSAFLKDADAEVAGDECFSTEAPDTCWAVPQIPSTPTASGLHWPMKSIQNPFDACIVGIGR
>SmBBX28
MSSEKKLASAVGAKTARACDNCIRKRARWYCAADDAFLCQSCDSIVHSANPLARRHERVRLKTSSFKSSDEFPNSESSVSGSGLGSGLDSIPLWHRGFTRKARTPRHGNKHAKRIKSTVEEEEEMKNPIQLIVPEILSDENSHDENEEEQLLYRVPIFDPFLADGSNYGNEYSSSKEMKVDFNDDVNRFHGMLAPSEMELAEFAADVESLLGKGLDDEESFNYMDGLGFLDKHDEKLVKVEDEGELGFVNMVNTNHDINQVDYPETDMVDETFELKFDYDSQVISNLDEDKKVEFGEINYDSGKNNNKIMLNLDYEGVLNSWANKRSPWTTGERPEVDFNNCWPLCTGNCGKIHSYGEIGVMNGHGGVVDEGREARVLRYKEKRRTRLFSKKIRYEVRK…
>SmBBX29
MEMEKACEFCMLLKPVVYCEADAAHLCLSCDAKVHSANALSNRHPRTLVCECCGHNPAYIRCSDHQTFMCRDCDCRHHDLSSQHKKKVIPSYMGSPSAKDLAALWGFCLKDLENAIPEDQFISTSNAKVNGAKVTTKIFKRSHSSPGGSSLASELDFTGLVVSSESEALCLHKRGENTSLIIQQILDLERLQMTEGSNNLTSGESPNNVSSLKNCTSWNMHTKRDRLQSSLDLGPELQDWGSTHESSVAESFPLPLPDGDSFWECKSPVQSSQLWPQNLQDLGAYAELECFDNSNMPDVDLTFQNFEELFDEEHGLNNTLLEEDMTCSSMENDSLIDRSDYSYVKKDISTASSVHFGQGHGEHIPTIKDCPPPIRTNFSSLSFSASRLSSESSGNEYVD…
>SmBBX30
MGYICEYCGEQRSIVYCRSDSACLCLSCDRNVHSANALSQRHSRTLICERCNSQPAVVRCIEERTSLCQNCDWSGHASSSSGSSMHKRQALSCYTGCPSAAELSNIWSFLLDDPSIGDTCEQRMGSMSINDNHPRDGQGPQGKDNSQNACAAVEVSDMNISDKSNLLKESSMPSFDNKLHNVEPPFGSSPKACYMGEKGSSLFDEDPYCDNLIMDAVDMGIENYEELFGDSLNYPDELFENENFDSFFRMNDIKGADSSCRGANAAEGSSIVRVNTVQPTCSDAASADSMVSCKTDSILYFARQSSLSVSNQTGGECSAGDHQDCGVSPMLLMGEPPWCTPCPDISSSSTSRSNAVLRYKEKKKTRKFDKRVRYVSRKARADVRRRVKGRFVKAGDAYD…
>StBBX1
MKIQCDVCDKEEASVYCSADEATLCQSCDYQVHHANKLASKHLRFSLIHPSFKDSPLCDICQERRALLFCKEDRAILCKECDLPIHKANEHTKKHNRFLLSGVQLSSDVLASNSNNQNSISPTGSAASNAGTNNFKARSGNFGMKSNSISSTTESTPNYFQVDYHVQEGSVSTSSISEYLTETLPGWHVEDFLEYPSSSSYDLGYFLFCFVGDQSFCNASGIALCLLPALIIEYGIPICFKYSLPNQFFMGD*
>StBBX2
MRTLCDVCESAAAILFCAADEAALCRSCDEKVHMCNKLASRHVRVGLADPSKIQRCDICENAPAFFYCEIDGSSLCLQCDMIVHVGGKRTHGRYLLIRQRIEFPGDKLGPSNELGFPSTEQDLIGCMVKRQIIRNKEWTCLVVAIMSQSVWFLMDPSKENRRSDQDVSCCHSKFQT*
>StBBX3
MKKCELCSSIARVYCESDQASLCWDCDARVHTANFLVAKHSRILLCNSCQSLTPWSGSGSKLGPTVSVCQKCFHRNNNDGEDQDLNDHNNDDTEGEDDDEDDDDEEEDEDDGSSDGDNQVVPLSSSTTDQPNPPSLTSSSSSSEDSTSRFHRRSVIGFSPNRTEENIQSHYCGITRPEEKVERRSSWRWR*
>StBBX4
MCNKLASRHVRVGLAKPNEVPRCDICESSPAFFYCEVDGSSLCLQCDMMVHVGGKRTHSRYLLLRQKVEFPGDKSGPTEELARKTLDPGENKRDHSHSPKPMVKDNQQNHRGSPILISDGSADGNGKKDKMIDLNVKPNRFHGHASNQLTLSSLCQTN*
>StBBX5
MLKKEKSGGFDGSSNNWARVCDSCHSATCTVYCRADSAYLCADCDARIHAASLMASRHERVWVCEACERAPAAFLCKADAASLCASCDVDIHSANPLARRHHRVPIMPIPGTLYGPPAVHTVSGGSMMIGGTTGEGTEDDGFLSLTQDADDTTIDEEDENEAASWLLLNPPVKNNNKNNINNNNNNQNNNYGMLFGGEVVDEYLDLAEYGGDSQFNDQYSVNQQQQHYSVPQKSYVEDSVVPVQNGQRKSLILYHQPQQQQQQQQQSHHLNFQLGMEYDNSNTGYGYPASLSHSVSISSMDVSVVPESALSETSNSHPRPPKGTIDLFSGPPIQIPPQLTPMDREARVLRYREKKKNRKFEKTIRYASRKAYAETRPRIKGRFAKRTDVKAEVDQMFST…
>StBBX6
MLKKENSGGFDGSSNYWARVCDSCRLVTCTIYCQADSAYLCAGCDARIHAASLVASRHKRVWVCEACECAPAAFLCKADAASLCASCDADIHSANPLAHRHHRIPIIPIPGTLYGPPAVDTVGGDSMMIGGSTGEGTEDDGFLSLTQDADDTTIDEEDEDEAASWLLLNHPVKDNNKNNVHNNNNQTNIYGMLFAGEVVDDYLDLAEYGGDSQFNDQYNVNQQQQHYSVPQKSYGGDSVVPVQDGQGKSLFFYHHQQQSHHLNFQLGMDYDNSYTRLGYPASMSHSVSVSSMDVSVVPESALSETSNSHSRPQKGTIDLFSGPPIQIPPQLTPMDREARVLRYREKKKNRKFEKTIRYASRKAYAETRPRIKGRFAKRTDVEAEVYQMFSTQLMADSSY…
>StBBX7
MMTSGSKTANAIGGKTARACDSCLSKRARWFCPADDAFLCQSCDVSIHSANQLASRHERVRLDTCSNKSTITKLVDKTHQPAWHQGFTRKARTPRNGKKAQIRQRKKNEENRVPEIGSDENEFENEEQLLYRVPIFDPFEAELCNVPDETGSIADLDILLNTEDACDDLNLPEFLSSDIELAEFAADVETLLGGEEEQSTRLLNADFEDNKAIKIEVEDEEMRAVVACHLDPELDMEREGLNWNFDEYYEERVEQKVMAAVTEFVASAEYSGSSTKSDEKNRLFLRLNHEAVISAWPNQSSPWTNGIRPHFNPDDYWPDFSETCGGNLGYYGGHVRSGDGGREARVLRYREKRRTRLFSKKIRYEVRKLNAEKRPRLKGRFIKRNSSSSFSVPGFPYMM…
>StBBX8
MSSEKKLANAVGAKTARACDNCIRKRARWYCAADDAFLCQSCDSSVHSANPLARRHERVRLKTSSIKSSDEFPNLGSTVSGSGSGSESVPSWHRGFTRKARTPRHGNKHAKRVKSTEEEEEDEEEMKNPIQLVVPEILSDENSHDENEEEQLLYRVPIFDPFVEDGSNYGNKYSSNKVDFNQDMNTFQGLLAPSEMELADFAADVECLLGKGLDDEESFNYMEGLGFLEKHDEKLVKVEDEGEMGFVNMVSTNNHDINQVDYSDFDMVGETFELKFDYDSQVMSNLDEDKKVEFGEINYDSGKNNNKIMLNLDYESVLKSWADKRSPWTMGERPEVDFNDCWPVCMGNCGKIHSYGDIGIVNRHGGGGVDEGREARVLRYKEKRRTRLFSKKIRYEVRK…
>StBBX9
MKIQCDVCNNNEASVFCVADEAALCDSCDHRVHHANKLASKHQRFSLIQPSPKQIPVCDICQERRAFLFCQQDRAILCRECDVSIHKANEHTQKHNRFLLTGVKISANSSLYTSSESASATSCSANQDSVTNLNKSQTCTKKTLPVSGSVPQQVSVAVNIGENSYTSSISEYLEMLPGWHVEELLNSSTIPTNGFCKIGDNDVFPIWDTEIESTMNSFSPENLGIWVPQAPPPPTPQKNQNQVFPQNINFGGQIEFKNMKEVTSNKSSRKWRDDNSFAVPQIIPSSSSISFKRSRTLW*
>StBBX10
MVSERKLASAMGGKTTRACDNCIKKRARWYCPADDAFLCQNCDASVHSANPLARRHERVRLKTSSLKQPSSSSSSDDYFPDLESPLSISSVSVPSWHRGFTRKVRTPRHGRKASKSAGDGDVIQRNPIHLVPEILSDENSHDENEEEQLLYRVPILDPFVAQLYSSATRNNHEMVESNATAAADADSEFKLESKEMMLQDDICNVDLNRFHEMLPSEMELAEFAADVESLLGKGLDDESFDMEGLGLLGVCNKEENSMEYSMISHEKVKIEDEGEIEVVRKTISATTHDHQYNHTHHDIDINEDTFEFKFDCDSPMNIIGEDEVIMKDENKKKILLNLDYEGVLTAWADQRSPWTNGERPELDSNDSWPHCMGNYMGIMNENVTIVDRGREARVTRYRE…
>StBBX11
MSPGESRPCDFCNQQIAVLYCRADTAKLCLFCDQLVHSANALSKKHLRSQICDNCGSEPVSIRCDTDKLVLCQECDWDAHGSCAVSGAHDRSPVEGFSGCPSASDLASAWGLDIDSKKLHQQHTVLEFPSWMSKDAPPPSSVLLQDLMVPSANNSAIYSTKQTPTCGKQKQVIFKQLIELFKRDLADGVGAGAEDLVPKIPNATSDWQGNVNMLVMDGVNQKLEQQQPQNVPFTSSIMPHNPIDSDQMVERNILWRGNSFDQNTQIWDFNLGQLRSHEQSSSLEADYSESDMAYMMKSYGELIKGTSLATSKGLGLSGINCSLAHDDMTAFSNDSNNQAASQGPATSESNNLPRIKTSSDSGYVKTKCCGVSTDMNFMDQSIVVGGDNTGEETLKADME…
>StBBX12
MGHICEFCGEQRSIVYCRSDAACLCLSCDRNVHSANALSQRHSRTLLCERCNSQPAIVRRVEEKVSLCKNCDSIGHAGSGTGSMHNRQALSSYTGCPSAAELSTIWSFLLDNPLGGDSTCEKGMGSMSITDNRPTDSRAPQGTFSSQDASATVEVSEMHTPNKSSVLVGSSMLTLGNKLNKAEQIVGSVNFSSSKGCYSGVKGSTIYEEDPFSQDFNMDEVDLSFENYEELFSGSLDNPNQLFENDDIDGLFGTKDMSVSDSCCQDANAVEGSSIRRVRTMLPACSNAESADSLMSCKTEPTVYFARQASILSFSNLGGESNAGDYQECGASTMLLMGEPPWCHPCPESSLASSSRSDAVLRYKEKKKTRKFDKHVRYASRKARADVRRRVKGRFVKAG…
>StBBX13
MDPVCDLCSEARAVVYCKSDSARLCLQCDDYVHSPNLISRRHSRSFICDKCNSQPSVVRCMDEAISLCERCDWDGNGCIGTGHRLKKLNPYTGCPSPDEFTKMLSQVLEMPIGTDTNFGSFGNSFCSSLSINENNSSLETKVNEGSFVPSKLNELASNYKFEAAWAIPLEPNYLTSYHPDLTPFSEGSALSKKDCPIKDLGLQEGDVLSKGVDFDDVTLDFNCGYEILPNSLPTGFSDENKELDCLVMEKNSSVTGSNNVETSHEATSSVQQEYMGLQSSQMSAAASSTNLLQTMSANANCMLMNSNCNGSIGALPFLPAPIHPSMSLSLSNITGESCAEQDCGLSPGFLNEAPWDLSLENCPQKRHEAKMRYNEKKKTRTFGKQIRYASRKARADTRR…
>StBBX14
MEVMSSKLCELCNDQAALFCPSDSAFLCFHCDAKVHQANFLVARHLRLTLCSHCNSLTKNRFSPCSPRRPALCPSCSRNSSADSDLRSLSSSSSSTCVSSTQSSAVTQKINISFSNRKQFPEYSTNDSIGEVNSGSSNLVRSRSAKLRDPRAATCVFMHWCTKLGMNGEERVVQTACSVLAICFGRFRGLPLRVALAACFWLGLKNIEEKSKSTWQSLKKLEEISGVPAKIILATELKLRKIVKTNNRRRQGMEESWAESST*
>StBBX15
MKIQCDVCEKAQATVICCADEAALCAKCDIEVHAANKLASKHQRLHLQCLSNKLPPCDICQDKAAFIFCVEDRALFCKDCDEAIHSASSLAKNHQRFLATGIRVALSSSCNKEAVKNQLEPQPPQQNSQQVGLKMPTQQLSGITSPSWPVDDLLGFPDYESSDKKDLLELGEFEWLGGIDLFGEQTAAEVPELSVPQSSNTNIYRTTKYQMPYKKPRFEIPDEDEYFTVPDLG*
>StBBX16
MGIIREAPNCFPGGWNTGAAAQMAKSCEYCHLAAALVFCRTDNTFVCLSCDTRLHAHHERVWVCEVCEQAAASVTCRADAAALCVACDRDIHSANPLAQRHERVPVVPFYDPVESVVKSTAATLLVSITDTTTTTMTTTTGIAPALSKVDACIGHHDNNNDPWIPPNTITSKLPLTTEMKAMDFIFTDSENFLDFDYPVSVDTQSQPHYNSANDSVVPVQTNTAIKSLPFHHQEKHFEIDFTQSHIKSYNTPSLSVSSSSLDVGIVPDGSSISEISYPYMRTMNNSNSSIDLSNSANHQGEKLLGLDREARVLRYREKKKNRKFEKTIRYASRKAYAETRPRIKGRFAKRTDGGAGEFDDVDGIFSGAEFIAADSRYGVVPSFLT*
>StBBX17
MCSGRREGEEETTSISYCKGPLKEGESIIRSTISCALCSSEASVYCEADNAFLCRKCDRSVHGANFLAQRHIRCLLCSVCRKTTWRFLIGTSSELILPTIAGLEQRNRRRSADSETMDYRTTPQELFLFI*
>StBBX18
MKNCELCKGLARMYCESDNASLCWDCDAKVHSANFLAARHSRSLLCQVCQSPTAWSAAGAKLGKTVSVCEKCVDGYYHRDEVEESESVNDEGSGTEDEETDYEEDEEDEDEIDSEGIQVVPWSNTTPPPPASSSSSENSSNGCRNVSSKRMREADPDLHSDDDSGSSSCHRKVHTSPAMDADAGDEAAAIVDSYSSKMRTPAKIQRTDRLTAPRCTSVIEFIRRNNRQRMSSGAAIAELCRLNNDSRTIDLESSETS*
>StBBX19
MKIQCNVCEVAEANVLCCADEAALCWSCDEKVHAANKLASKHQRVPLSGSSSSMPMCDICQETVGYFFCLEDRALLCRKCDIAIHTANPHVAAHQRFLLTGVKVGLEPVDPGGISSSATSQSIQKVSEPESAPLSKRNAPVSLDAQFNKVLPTQASGVGDFAPTKSPFAGGSAAGSMPQWQFDEFIGLSDFNQNYGYMDDGSYKADNGKLGGESDSSSILRIEDEELDGDEFLGQVPDTSWAVPQVPSPPTASGLYWPKTYQNPFDSAVFVPDISYSPSSSLQQQPPIGTRLKRRRQC*
>StBBX20
MVAESWSTTAKRCDACKATPSTVFCKADMAFLCLTCDSKIHAANKLASRHARVWVCEVCEHAPASVTCKADAAALCVTCDQDIHAANPLARRHERIPVVPFYDSASARSPRGAGADENDPHQHEDETEEEEAEAESWLLQTPNSNTQGIEYKSAEYLFSDVDPYVEMDIIADQKTCTTTMDIAHNQEEYKEDCVVPHVQNNKNEIQLQGPVVDGYPTYEMDFSGGSKPFMYNFTTQSISQSVSSSSMEVGVVPDHNTMTDVSNTFVRNSAIDGLPNPVSSLDREARVLRYREKRKNRKFEKTIRYASRKAYAETRPRIKGRFAKRTENDMGDSLVASDASYGVVPSF*
>StBBX21
MTELKKDQENHQQQQQEPQRRHLCDFCGNNTALLYCRADSAKLCFTCDREVHSTNQLFTKHTRWLLCNLCDSSPASILCCTESSVLCQNCDWESHNKQLSLHERRPLEGFSGCPSVSELLSILGFEDLGKKELLYGGDGSYGFSDWVIWDTPSVVSLDDLIANNDSEHNFQAIGVPPLPKNRNAACGKHKEEILSQLRELSKLEPNSGDDQDETVPTIGFQSMEPVQNCPLRFKGLGFMQNSDQHVVPSSEGSAFHWHGDTGEFADQGFSSSLMDCFIETKCLLPNRDSDVCDASGGANEEQSHNPPTTETFQMVPKVVHRELNSQERETAVSRYKEKKKTRRYEKHIRYESRKARAETRTRIKGRFAKMDYRDSSVHQ*
>StBBX22
MNKMNCELCDKNKSMMYCESDQARLCWDCDSKVHSANFLVAKHSRNLLCHSCQNSTPWTASGPKLSPTFSVCNSCLENPNTAAVRLQDPIEEIGERIEENYQTETDNDEDEDEYGSTDSEIDDDDEDEDEEDGNQVVPLSSSPLSNFSPPSPVRSVSSSGSYGDLSAAGDSGGGGGATVAVNSSPWKRVRESDCLHFEDEEAYSSSLLLEENKGTTSSIGFLRPMKVLRTNELCD*
>StBBX23
MGTENWSLTAKLCDSCKTTPATVFCRADSAFLCLGCDCKIHAANKLASRHARVWVCEVCEQAPAIVTCKADAAALCVTCDHDIHSANPLARRHERFPVVPFYDSAVAKSDGGGDADADAADDEKYFDSTSENPSQPEEEAEAASWILPTPKEGTDQYKSADYLFNDMDSYLDIDLMSCEQKPHIIHHQHGHYSSDGVVPVQNNNNNNETSTHLPGPVVDGFPTYEIDFAGSKPYMYNFTSQSISQSVSSSSIDVGVVPDHSAMTDVSNTFVMNSSAGTGTGTDAVPNAVSGLDREARVMRYREKRKNRKFEKTIRYASRKAYAETRPRIKGRFAKRTEIEIDSLIAADASYGVVPSF*
>StBBX24
MKIQCDVCNKKEAVVFCTADEAALCDDCDHRVHHVNKLASKHQRFSLLQPSPKQAPMCDICQERRGFLFCQQDRAIMCRECDIPIHKANEHTQKHNRYLLTGIKLSANSDLYSAPSQLQSQSQSQSAISSADLCVSNLKSQNPISKSVAGSVSVSSTNTSNTKGGAVSSVVESVKVVKEKVGGCNNNVQLVNGGGNNLTSSISEYLEMLPGWHVEDFLDCSTPNVYSKNIGDEDMLSFWDTDLESQLSSFPPQNVGIWVPQAPPLPESKQETQIQFFPSQNLNFGGKIGLKESREVTNIKSSRKWTDDNSFAVPQMKPPSTSFKRSRTLW*
>StBBX25
MKIQCNVCEVAEAKVLCCADEAALCWYCDDKVHAANKLANKHQRVPLSASSSPMPKCDICQETVGFFFCLEDRALLCRKCDISIHTVNAYVSSHQRFLLTGVKVGLEPLGPSASASSGKSPSIQKVAEQESPPIPKSVAPLSSATPSEGVLPVHTSGNGNFAPSRLPMVGGSAAGIIPQWQFDQYLGMGDFNQNYGYMDYGQSKADNGKLGESASSPFLRDADAEVAGDECFSTEVADTCWAVPQIPSPPTASGLNWPTKTIQNPFDAALLESDASYFPLQNIQDQQSNGSGSKRSRHF*
>StBBX26
MKNCELCNGLARIYCESDHANLCWDCDLKVHSANFLVAKHSRSLLCNVCQSPTVWSATGAKIGRTVSVCERCVNDEETDREEEEEEEEEEIDLEDIQVVPWSSTPPPQPASSSSSSDESLTPIFSLKRMRDDDDSGTSTSHREVNMLSPAAKDHGGDEPAEFVKSFSMRMSSKIQRTGEILPGRVENIGCSATMELIGRINRGEDS*
>StBBX27
MCNGRREIEEEKIEQDNIIVCELCKSEAYVYCEADNAFLCRKCDKLVHTANFLAQRHIRCILCGICKRLTKRYLIGVSHEVILLKVVRWNNLDDNFDEENCSRKVKEPFLFL*
>StBBX28
MGYICEYCGEQRSIVYCRSDAACLCLSCDRNVHSANALSQRHSRTLICERCNSQPAVVRCVEERTSLCQNCDWSGHASSSSGSSMHKRQALSCYTGCPSAAELSNIWSFLLDDPSIGDTCEQRMGSMSINDNRPRDGQDTQGKDNSQNVCAAVEVNDMNISEKSNLLVESSMPTFDNKLHNVEPPIGSSSKGCYMGAKGSSLIEEDPYCDNLIMDAVDLSIENYEELFGDSLNYPDELFENENLDSFFGMKDIKGADYSYRGVNAAEGSSNWRVNTVQPTCSDAASADSMMSCKTDSILYFARQSSLSVSNQTGGECSAGDHQDCGVSPMLLMGEPPWCPPCTEISSTSTSRSNAVLRYKEKKKTRKFDKRVRYVSRKARADVRRRVKGRFIKAGDAYD…
