# Supplementary material for: Genome-Wide Identification and Analysis of the BBX Gene Family and Its Role in Carotenoid Biosynthesis in Wolfberry (Lycium barbarum L.)
Source: Int J Mol Sci. 2022 Jul 29;23(15):8440. doi: 10.3390/ijms23158440 (PMC9369241; doi:10.3390/ijms23158440)
Supplement: Supplementary file 1 [file ijms-23-08440-s001.zip › Table Supplementary/Table S10 Primers used for qRT-PCR.xlsx]

## Sheet: Sheet1
Table S9 Primers used for qRT-PCR
Primer name	Forward primer sequence (5' - 3')	Reverse primer sequence (5' - 3')
LbaBBX1	GCTTCCTCCTTGTGATATTTGCC	CTAGGAAGCGCTGGTGGTTCTTA
LbaBBX2	CTGTTTCCTCTAGTACTGTTCATCAAG	TCAGAAATTCTTCAACATGCCAA
LbaBBX4	TCCTGTGTCATCACATGCTCAGT	CAAACTGCCATTGTGGAATGATT
LbaBBX11	CCTCCCAAGCAGAATGCTCAG	GCTCCTTCTTGTGATTGGACTCG
LbaBBX16	GGGGGATAAGTTGGGTCCTT	TCAACTCATTCTCCATTTTCACG
LbaBBX18	TCCTCAGCCGATTCGTCTG	GCTGTTGCTGCTGCCTTG
LbaBBX20	GGTTTCTCTGATTGGCTTGTTTG	ACACCAATAGCTTGAAAATTGGG
LbaBBX21	CCCCGAATAATAATGCTCAAGG	TCACTACATGGTTTTTGATCCGT
LbaBBX25	GAGTGAAAGCGTAAACGATGAAG	GGTGGTGGTGTAGACGACCAC
LbActin	CAATCGGGTATTTCAAGGTCAAG	GAGCAGTGTTTCCCAGCATTG
