# Supplementary material for: Genome-Wide Identification and Analysis of the BBX Gene Family and Its Role in Carotenoid Biosynthesis in Wolfberry (Lycium barbarum L.)
Source: Int J Mol Sci. 2022 Jul 29;23(15):8440. doi: 10.3390/ijms23158440 (PMC9369241; doi:10.3390/ijms23158440)
Supplement: Supplementary file 1 [file ijms-23-08440-s001.zip › Table Supplementary/Table S2 Motif sequences identified by MEME tools in wolfberry BBXs.xlsx]

## Sheet: Sheet1
Table S2 Motif sequences identified by MEME tools in wolfberry gene family
Motif name	Logo	E-value	Sites	Width	Sequence	Gene
Motif1		2.0e-488	28	34	GLARIYCEPDHANLCWDCDLKVHSANFLAAKHSR	LbaBBX24 LbaBBX14 LbaBBX4 LbaBBX26 LbaBBX7 LbaBBX22 LbaBBX27 LbaBBX12 LbaBBX17 LbaBBX3 LbaBBX9 LbaBBX18 LbaBBX19 LbaBBX15 LbaBBX1 LbaBBX21 LbaBBX2 LbaBBX6 LbaBBX5 LbaBBX25 LbaBBX8 LbaBBX11 LbaBBX28 LbaBBX16 LbaBBX23 LbaBBX10 LbaBBX20 LbaBBX13
Motif2		2.9e-315	13	49	RSNAVLRYKEKKKTRKFDKHVRYESRKARADVRRRVKGRFVKAGDAYDY	LbaBBX12 LbaBBX19 LbaBBX9 LbaBBX21 LbaBBX10 LbaBBX8 LbaBBX22 LbaBBX17 LbaBBX14 LbaBBX13 LbaBBX3 LbaBBX20 LbaBBX27
Motif3		2.5e-173	19	29	CDICQERRAFLFCQQDRAILCRECDVSIH	LbaBBX2 LbaBBX18 LbaBBX4 LbaBBX15 LbaBBX24 LbaBBX11 LbaBBX1 LbaBBX27 LbaBBX9 LbaBBX21 LbaBBX19 LbaBBX16 LbaBBX13 LbaBBX10 LbaBBX20 LbaBBX12 LbaBBX17 LbaBBX23 LbaBBX8
Motif4		3.4e-35	28	8	KIQCDVCN	LbaBBX18 LbaBBX2 LbaBBX11 LbaBBX1 LbaBBX17 LbaBBX21 LbaBBX19 LbaBBX24 LbaBBX15 LbaBBX6 LbaBBX5 LbaBBX25 LbaBBX27 LbaBBX20 LbaBBX9 LbaBBX4 LbaBBX8 LbaBBX12 LbaBBX26 LbaBBX23 LbaBBX16 LbaBBX28 LbaBBX10 LbaBBX22 LbaBBX14 LbaBBX7 LbaBBX13 LbaBBX3
Motif5		3.9e-34	7	21	KANEHTQKHNRFLLTGVKISA	LbaBBX2 LbaBBX24 LbaBBX18 LbaBBX4 LbaBBX15 LbaBBX11 LbaBBX1
Motif6		4.7e-29	8	21	RQALSCYTGCPSAAELSTIWS	LbaBBX12 LbaBBX9 LbaBBX27 LbaBBX20 LbaBBX13 LbaBBX8 LbaBBX10 LbaBBX23
Motif7		6.6e-21	3	29	LLCHVCQSPTAWSATGAKIGRTVSVCERC	LbaBBX5 LbaBBX6 LbaBBX25
Motif8		1.5e-19	4	50	SKGCYSGVKGSTIYEDDPFAQDFNMDEVDLSFENYEELFSGSLDNTNQLF	LbaBBX12 LbaBBX27 LbaBBX9 LbaBBX23
Motif9		1.8e-12	7	13	ETLPGWHVEDFLE	LbaBBX15 LbaBBX18 LbaBBX2 LbaBBX1 LbaBBX4 LbaBBX24 LbaBBX11
Motif10		4.2e-18	3	42	KILLNLDYEGVLTAWANERSPWINGERPELDSKDCWPDCMG	LbaBBX14 LbaBBX22 LbaBBX3
Motif11		6e-12	3	15	PSWHHGFTRKARTPR	LbaBBX14 LbaBBX22 LbaBBX3
Motif12		1.6e-11	3	16	EDIQVVPWSSTPPPPP	LbaBBX6 LbaBBX5 LbaBBX25
Motif13		2.1e-09	3	36	YNFNSQSISQSVSSSSMDVGVVPDHSTMGDVSNTFV	LbaBBX19 LbaBBX21 LbaBBX17
Motif14		9.9e-11	4	38	YFARQSSFSVSNQTGGECSAGDHQDCGVSPMLLMGEPP	LbaBBX9 LbaBBX12 LbaBBX8 LbaBBX10
Motif15		9.1e-09	3	14	EEQLLYRVPIFDPF	LbaBBX14 LbaBBX3 LbaBBX22
