# Supplementary material for: Genome-Wide Identification and Analysis of the BBX Gene Family and Its Role in Carotenoid Biosynthesis in Wolfberry (Lycium barbarum L.)
Source: Int J Mol Sci. 2022 Jul 29;23(15):8440. doi: 10.3390/ijms23158440 (PMC9369241; doi:10.3390/ijms23158440)
Supplement: Supplementary file 1 [file ijms-23-08440-s001.zip › Table Supplementary/Table S3 Orthologous pairs of BBX genes between two species.xlsx]

## Sheet: Sheet1
Table S3 Orthologous pairs of BBX genes between two species
L. barbarum- S.lycopersicum	L. barbarum- C.annuum	L. barbarum-S.melongena	L. barbarum- A.thaliana
Lba01g02500-Solyc06g073180.3.1	Lba01g02500-CA06g21770	Lba06g03380-SMEL4.1_01g004250.1.01	Lba02g02688-AT1G75540
Lba02g02688-Solyc04g081020.3.1	Lba03g02797-CA03g33650	Lba06g03364-SMEL4.1_01g004430.1.01	Lba05g02193-AT1G25440
Lba03g02797-Solyc03g119540.3.1	Lba05g02193-CA11g01070	Lba04g02506-SMEL4.1_10g002110.1.01	Lba06g03380-AT2G21320
Lba04g02506-Solyc12g005660.2.1	Lba07g01710-CA12g17630	Lba04g02528-SMEL4.1_10g002200.1.01	Lba06g03380-AT4G38960
Lba04g02527-Solyc12g005750.1.1	Lba07g01848-CA12g19270	Lba10g01709-SMEL4.1_11g018260.1.01	Lba06g03364-AT4G39070
Lba04g02630-Solyc12g006240.2.1	Lba10g01709-CA11g01070	Lba10g01753-SMEL4.1_11g018830.1.01
Lba05g02193-Solyc04g007210.3.1	Lba11g00500-CA07g16670	Lba12g01725-SMEL4.1_02g017450.1.01
Lba05g00735-Solyc05g046040.2.1	Lba12g01725-CA02g17080	Lba03g02797-SMEL4.1_03g030790.1.01
Lba06g03364-Solyc01g110180.4.1		Lba02g02688-SMEL4.1_04g022000.1.01
Lba06g03380-Solyc01g110370.4.1		Lba05g00735-SMEL4.1_05g025110.1.01
Lba07g01710-Solyc04g081020.3.1		Lba07g01710-SMEL4.1_05g018970.1.01
Lba07g00041-Solyc07g006630.4.1		Lba07g01848-SMEL4.1_05g020510.1.01
Lba07g01710-Solyc12g089240.2.1		Lba01g02500-SMEL4.1_06g024810.1.01
Lba07g01848-Solyc12g096500.2.1		Lba04g02191-SMEL4.1_07g021780.1.01
Lba09g01983-Solyc08g006530.4.1		Lba07g00041-SMEL4.1_07g000730.1.01
Lba09g00845-Solyc09g074560.3.1		Lba11g00500-SMEL4.1_07g021780.1.01
Lba10g01709-Solyc04g007210.3.1		Lba11g00982-SMEL4.1_07g017180.1.01
Lba10g01753-Solyc04g007470.3.1		Lba11g00948-SMEL4.1_07g017660.1.01
Lba11g00500-Solyc07g062160.3.1		Lba09g01983-SMEL4.1_08g003660.1.01
Lba11g00948-Solyc07g053140.3.1		Lba09g00845-SMEL4.1_09g017650.1.01
Lba11g00982-Solyc07g052620.1.1
Lba11g01258-Solyc07g045180.4.1
Lba12g01725-Solyc02g079430.4.1
