# Supplementary material for: Genome-Wide Identification and Analysis of the BBX Gene Family and Its Role in Carotenoid Biosynthesis in Wolfberry (Lycium barbarum L.)
Source: Int J Mol Sci. 2022 Jul 29;23(15):8440. doi: 10.3390/ijms23158440 (PMC9369241; doi:10.3390/ijms23158440)
Supplement: Supplementary file 1 [file ijms-23-08440-s001.zip › Table Supplementary/Table S4 Promoter analysis of the LbaBBX gene family in wolfberry.xlsx]

## Sheet: Sheet1
Table S4 Promoter analysis of the LbaBBX gene family in wolfberry
Gene ID	Plant growth and development								Total	Phytormone responsive								Total	Abiotic and biotic stresses						Total
	TCCC-motif	CAT-box	O2-site	Box 4	GT1-motif	I-box	circadian	G-Box		ERE	TGACG-motif	ABRE	P-box	TGA-element	TATC-box	GARE-motif	CGTCA-motif		ARE	GC-motif	W box	TC-rich repeats	LTR	MBS
Lba01g02500		1		2	6			1	10	1		1	1					3	2					1	3
Lba02g02688		2		4					6		3			1		1	3	8	1			1			2
Lba03g02797		1		2	4			1	8	2		1						3	2					1	3
Lba04g02191				2	7		1	3	13		1	2		2			1	6	1					1	2
Lba04g02506			1	1	1	1		5	9	5	4	4	1	1			4	19				1	1	1	3
Lba04g02507				2	2				4	2	2					2	2	8				1	1		2
Lba04g02527			2	1	2				5		1						1	2	1				1		2
Lba04g02528			2		2	1		4	9	1	2	4		1	3		2	13	7		1			3	11
Lba04g02630		1							1	2						1		3	1						1
Lba05g00735				3				5	8	1	1	3		2	2		1	10			1				1
Lba05g00905			1	4	1			1	7	2								2		1		1			2
Lba05g01291				1					1	1		1				1		3	1		1			1	3
Lba05g01679			1	1			1	4	7	1	1	3					1	6			1		1	1	3
Lba05g02193			1	1		1	1		4	3			1			2		6	1						1
Lba06g03364				1	2			1	4		1	1				1	1	4	1						1
Lba06g03380			2	1	1	2			6		3		1		1	2	3	10	2					1	3
Lba07g00041			1	4	4			8	17		1	5	1				1	8	1	1			1		3
Lba07g01710			1	2	1	3			7	1				1				2	1		1		1	1	4
Lba07g01848					1			2	3	5	2	1	1				2	11							0
Lba09g00845			1	1				2	4			2	1					3	1		1		1	1	4
Lba09g01983			1	4	2	3		4	14	1		3		2				6	3						3
Lba10g01709	1	1		1	1	1		4	9			4						4	1					3	4
Lba10g01753				1			1	6	8		3	5					3	11	2			1			3
Lba11g00500				4			1	4	9	1		4		1				6	8						8
Lba11g00948				4	2			8	14	4	2	7		3		1	2	19		1		1			2
Lba11g00982				1		1	2		4					3	6			9				1			1
Lba11g01258		1			1				2									0	2		1		1	1	5
Lba12g01725		1	1	3	2	1	1	5	14	4		3	1					8		1	1				2
