# Supplementary material for: Genome-Wide Identification and Analysis of the BBX Gene Family and Its Role in Carotenoid Biosynthesis in Wolfberry (Lycium barbarum L.)
Source: Int J Mol Sci. 2022 Jul 29;23(15):8440. doi: 10.3390/ijms23158440 (PMC9369241; doi:10.3390/ijms23158440)
Supplement: Supplementary file 1 [file ijms-23-08440-s001.zip › Table Supplementary/Table S5 FPKM value of 28 LbaBBX genes in four tissues.xlsx]

## Sheet: Sheet1
Table S5 FPKM value of 28 LbaBBX genes in four tissues
	Leaf	Stem	Flower	Fruit_S1	Fruit_S2	Fruit_S3	Fruit_S4	Fruit_S5
LbaBBX1	80.3067	317.92	159.84	18.93	19.1567	150.137	158.29	195.497
LbaBBX2	1.39667	0.33	9.45333	2.80333	3.72667	15.0567	16.63	20.3633
LbaBBX3	51.1667	11.26	0.806667	15.9833	13.9733	0.07	0.05	0.0333333
LbaBBX4	0	0.44	1.35333	17.77	71.9267	184.937	123.327	114.6
LbaBBX5	0.303333	2.08333	1.56667	0.236667	0.393333	0.596667	0.37	0.393333
LbaBBX6	0.0366667	2.49333	1.27667	1.91333	1.94667	3.12	1.88667	2.09
LbaBBX7	0	13.1767	2.46333	7.37333	6.67333	1.00667	0.283333	0.273333
LbaBBX8	0.0866667	1.24333	0.763333	5.37667	0.566667	0.0166667	0	0
LbaBBX9	138.997	1.06333	24.29	13.2867	16.77	5.54	6.25333	4.24
LbaBBX10	0	0.0466667	0.203333	0	0.0166667	0	0	0
LbaBBX11	4.56667	11.7567	114.447	6.75	5.43	16.9333	16.21	16.8867
LbaBBX12	39.1533	3.88667	1.50667	6.84667	8.79667	4.07667	3.35667	3.10333
LbaBBX13	32.7767	0.85	112.967	22.98	27.8733	15.6133	15.33	10.03
LbaBBX14	79.9267	0.313333	13.1667	7.27	5.84333	0.113333	0.103333	0.0633333
LbaBBX15	1.92667	0.556667	0.696667	0.0333333	0.0633333	0.0733333	0.136667	0.136667
LbaBBX16	0.23	69.7433	77.0533	5.8	6.79667	54.64	57.99	80.3433
LbaBBX17	11.0733	40.06	206.637	1.20667	0.763333	1.42667	0.99	1.15333
LbaBBX18	1.01333	2.34	1.64333	0.536667	0.946667	5.79333	3.55	3.18333
LbaBBX19	161.747	198.693	80.6767	14.04	10.9167	9.72333	8.23333	11.1233
LbaBBX20	98.56	20.8267	48.3767	36.4233	25.8467	29.42	37.51	35.6667
LbaBBX21	136.247	232.673	105.467	58.94	37.6433	34.5367	31.7933	36.9667
LbaBBX22	30.87	4.25	1.41	2.43333	3.19333	3.44667	3.55333	5.98333
LbaBBX23	79.64	5.5	4.98	6.91333	6.26333	1.25	1.73	2.94667
LbaBBX24	0	0	0	0	0	0	0	0
LbaBBX25	1.27333	65.07	17.6233	5.61	7.10333	53.5233	58.0767	53.4967
LbaBBX26	0.7	170.707	48.0633	6.23	1.7	3.19	2.02333	1.56333
LbaBBX27	12.4633	2.67	42.75	5.80667	6.38333	5.41667	4.56667	2.34333
LbaBBX28	4.93667	18.97	0.546667	1.94667	1.29	2.95667	1.93333	2.55667
