# Supplementary material for: Genome-Wide Identification and Analysis of the BBX Gene Family and Its Role in Carotenoid Biosynthesis in Wolfberry (Lycium barbarum L.)
Source: Int J Mol Sci. 2022 Jul 29;23(15):8440. doi: 10.3390/ijms23158440 (PMC9369241; doi:10.3390/ijms23158440)
Supplement: Supplementary file 1 [file ijms-23-08440-s001.zip › Table Supplementary/Table S6 Table S6 Ka, Ks and KaKs analysis of BBX duplicated genes in wolfberry.xlsx]

## Sheet: Sheet1
Table S6 Ka, Ks and Ka/Ks analysis of BBX duplicated genes in wolfberry
Duplicate 1	Duplicate 2	Ka	Ks	Ka/Ks	p-value
DSD
Lba01g02500	Lba05g00905	0.170732	0.574407	0.297231	0.401305
Lba02g02688	Lba04g02191	0.592362	1.85947	0.318565	0.687148
Lba03g02797	Lba07g00561	0.663326	2.509	0.264379	0.723564
Lba04g02191	Lba05g00905	0.578109	NA	NA	0.76257
Lba04g02506	Lba12g01725	0.547817	NA	NA	0.867384
Lba04g02507	Lba11g00948	0.292869	1.14051	0.256787	0.586078
Lba04g02527	Lba11g00948	0.766321	NA	NA	0.875
Lba04g02528	Lba05g01291	0.589352	NA	NA	0.783872
Lba04g02630	Lba05g01291	0.206959	0.635073	0.325883	0.4284
Lba05g00735	Lba05g01291	0.58816	2.76006	0.213097	0.731084
Lba05g00905	Lba06g03364	0.467899	3.19782	0.146318	0.739448
Lba05g01679	Lba05g00735	0.668944	6.81435	0.098167	0.749915
Lba05g02193	Lba07g00561	0.684101	1.99817	0.342365	0.69776
Lba06g03364	Lba07g01710	0.304168	1.52516	0.199434	0.651847
Lba06g03380	Lba02g02688	0.663681	2.58295	0.256947	0.726046
Lba07g00041	Lba07g01848	0.395505	NA	NA	0.775208
Lba07g01710	Lba11g00500	0.603125	2.01715	0.298999	0.699065
Lba07g01848	Lba06g03380	0.671309	NA	NA	0.761976
Lba09g00845	Lba11g01258	0.79634	1.51239	0.526546	0.650161
Lba09g01983	Lba06g03380	0.717341	NA	NA	0.843289
Lba10g01709	Lba12g02862	0.722835	NA	NA	0.796979
Lba10g01753	Lba05g01291	0.655369	2.37794	0.275604	0.718516
Lba11g00982	Lba12g01725	0.556745	2.855	0.195007	0.733333
WGD
Lba02g02688	Lba06g03364	0.38117	1.46231	0.260663	0.643267
Lba02g02688	Lba07g01710	0.169515	0.806356	0.210223	0.494063
Lba03g02797	Lba05g02193	0.416183	1.82963	0.227468	0.684597
Lba03g02797	Lba10g01709	0.368572	1.8604	0.198114	0.687226
Lba04g02528	Lba05g00735	0.222035	0.552207	0.402087	0.39083
Lba04g02506	Lba11g00948	0.30327	1.38748	0.218576	0.632069
Lba04g02527	Lba11g00982	0.144141	0.837667	0.172074	0.504528
Lba04g02630	Lba11g01258	0.173273	0.649364	0.266836	0.43447
Lba04g02191	Lba11g00500	0.169076	0.659409	0.256405	0.438668
Lba05g02193	Lba10g01709	0.206159	0.710132	0.29031	0.459027
Lba05g01291	Lba11g01258	0.152041	0.518172	0.293419	0.374155
Lba11g00948	Lba12g01725	0.567174	NA	NA	0.782816
TRD
Lba01g02500	Lba11g00500	0.511808	NaN	NaN	0.802809
Lba05g00905	Lba11g00500	0.602701	NaN	NaN	0.802002
Lba07g00561	Lba10g01709	0.652533	3.26725	0.199719	0.740381
Lba07g01848	Lba09g01983	0.189125	0.829711	0.227941	0.50191
TD
Lba04g02506	Lba04g02507	0.102844	0.231858	0.443562	0.199444
PD
Lba09g00845	Lba09g00847	0.227202	0.636809	0.356783	0.429143
