# Supplementary material for: Genome-Wide Identification and Analysis of the BBX Gene Family and Its Role in Carotenoid Biosynthesis in Wolfberry (Lycium barbarum L.)
Source: Int J Mol Sci. 2022 Jul 29;23(15):8440. doi: 10.3390/ijms23158440 (PMC9369241; doi:10.3390/ijms23158440)
Supplement: Supplementary file 1 [file ijms-23-08440-s001.zip › Table Supplementary/Table S7 The significant person's correlation coefficient of BBX genes and carotenoid content.xlsx]

## Sheet: Sheet1
Table S7 The significant person's correlation coefficient of BBX genes and carotenoid content
LbaBBX genes	Carotenoid metabolism	Pearson’s correlation coefficients (PCCs)	p_value
LbaBBX1	Cryptoxanthin	0.895796	0.0397422
LbaBBX1	Zeaxanthin	0.880606	0.0486262
LbaBBX1	Antheraxanthin	0.993383	0.000645544
LbaBBX2	Cryptoxanthin	0.908238	0.0329045
LbaBBX2	Antheraxanthin	0.989479	0.00129336
LbaBBX4	Zeaxanthin	0.883403	0.046948
LbaBBX9	Zeaxanthin	-0.888723	0.0438084
LbaBBX9	Antheraxanthin	-0.958871	0.00995092
LbaBBX11	Zeaxanthin	0.947038	0.0145143
LbaBBX11	Antheraxanthin	0.985381	0.00211715
LbaBBX12	Cryptoxanthin	-0.894831	0.0402897
LbaBBX12	Zeaxanthin	-0.881009	0.0483837
LbaBBX12	Antheraxanthin	-0.935757	0.0193571
LbaBBX13	Antheraxanthin	-0.93022	0.0218945
LbaBBX16	Cryptoxanthin	0.891338	0.0422903
LbaBBX16	Antheraxanthin	0.98098	0.0031399
LbaBBX18	Zeaxanthin	0.922863	0.0254176
LbaBBX25	Cryptoxanthin	0.882385	0.0475567
LbaBBX25	Lutein.palmitate	0.898443	0.0382531
LbaBBX25	Zeaxanthin	0.966517	0.00731782
LbaBBX25	Antheraxanthin	0.985207	0.00215501
