# Supplementary material for: Genome-Wide Identification and Analysis of the BBX Gene Family and Its Role in Carotenoid Biosynthesis in Wolfberry (Lycium barbarum L.)
Source: Int J Mol Sci. 2022 Jul 29;23(15):8440. doi: 10.3390/ijms23158440 (PMC9369241; doi:10.3390/ijms23158440)
Supplement: Supplementary file 1 [file ijms-23-08440-s001.zip › Table Supplementary/Table S8 The significant pearson's correlation coefficient of carotenoids biosynthesis genes and carotenoid metabolism .xlsx]

## Sheet: Sheet1
Table S8 The significant pearson's correlation coefficient of carotenoids biosynthesis genes and carotenoid metabolism
Carotenoids biosynthesis genes	Carotenoid metabolism	Pearson’s correlation coefficients (PCCs)	P_value
PSY1	Cryptoxanthin	0.913161	0.0303157
PSY1	Antheraxanthin	0.957283	0.0105299
PSY2	Zeaxanthin	-0.93379	0.0202467
PDS	Cryptoxanthin	0.928305	0.0227951
PDS	Antheraxanthin	0.978677	0.00372564
ZISO	Zeaxanthin	0.959241	0.00981752
ZISO	Antheraxanthin	0.992275	0.00081414
ZDS	Cryptoxanthin	0.943527	0.0159727
ZDS	Lutein palmitate	0.889476	0.0433697
ZDS	Antheraxanthin	0.962062	0.00881965
CRTISO	Cryptoxanthin	0.905801	0.0342112
CRTISO	Zeaxanthin	0.913978	0.0298928
CRTISO	Antheraxanthin	0.995341	0.000381496
LCYB	Cryptoxanthin	0.968898	0.0065537
LCYB	Lutein palmitate	0.916085	0.0288106
LCYB	Antheraxanthin	0.933843	0.0202227
LCYE	Zeaxanthin	-0.987449	0.00168469
LCYE	Antheraxanthin	-0.940792	0.0171399
BCH1	Zeaxanthin	-0.9112	0.0313389
BCH1	Antheraxanthin	-0.959414	0.00975521
BCH2	Cryptoxanthin	0.953673	0.0118862
BCH2	Lutein palmitate	0.939007	0.0179158
BCH2	Zeaxanthin	0.901044	0.036808
BCH2	Antheraxanthin	0.97632	0.00435867
CYP97A29	Zeaxanthin	0.947514	0.0143203
CYP97A29	Antheraxanthin	0.996275	0.000272799
NXS	Cryptoxanthin	0.923986	0.024869
NXS	Lutein palmitate	0.935137	0.0196364
NXS	Zeaxanthin	0.947801	0.0142034
NXS	Antheraxanthin	0.978725	0.00371318
