# Supplementary material for: Genome-Wide Identification and Analysis of the BBX Gene Family and Its Role in Carotenoid Biosynthesis in Wolfberry (Lycium barbarum L.)
Source: Int J Mol Sci. 2022 Jul 29;23(15):8440. doi: 10.3390/ijms23158440 (PMC9369241; doi:10.3390/ijms23158440)
Supplement: Supplementary file 1 [file ijms-23-08440-s001.zip › Table Supplementary/Table S9 The significant pearson's correlation coefficient of BBX genes and carotenoids biosynthesis genes.xlsx]

## Sheet: Sheet1
Table S9 The significant pearson's correlation coefficient of BBX genes and carotenoids biosynthesis genes
Gene1	Gene2	Pearson’s correlation coefficients (PCCs)	P_value
LbaBBX1	PSY1	0.982281	0.00282373
LbaBBX1	PDS	0.993937	0.000566214
LbaBBX1	ZISO	0.974827	0.00477629
LbaBBX1	ZDS	0.981969	0.00289851
LbaBBX1	CRTISO	0.996518	0.00024656
LbaBBX1	LCYB	0.964249	0.00807089
LbaBBX1	LCYE	-0.910122	0.0319057
LbaBBX1	BCH1	-0.93122	0.0214287
LbaBBX1	BCH2	0.982684	0.00272814
LbaBBX1	CYP97A29	0.983559	0.00252438
LbaBBX1	NXS	0.970955	0.0059163
LbaBBX2	PSY1	0.988418	0.00149358
LbaBBX2	PDS	0.997806	0.000123291
LbaBBX2	ZISO	0.966803	0.00722451
LbaBBX2	ZDS	0.990557	0.00109993
LbaBBX2	CRTISO	0.993137	0.000681818
LbaBBX2	LCYB	0.969582	0.00633941
LbaBBX2	LCYE	-0.889276	0.0434857
LbaBBX2	BCH1	-0.936312	0.0191084
LbaBBX2	BCH2	0.984489	0.00231358
LbaBBX2	CYP97A29	0.977728	0.00397676
LbaBBX2	NXS	0.968823	0.00657726
LbaBBX4	PSY2	-0.896531	0.0393273
LbaBBX4	LCYE	-0.892695	0.0415092
LbaBBX4	VDE	-0.957282	0.0105306
LbaBBX9	PSY1	-0.932136	0.0210049
LbaBBX9	PDS	-0.946742	0.0146358
LbaBBX9	ZISO	-0.95148	0.0127358
LbaBBX9	ZDS	-0.920252	0.0267087
LbaBBX9	CRTISO	-0.968786	0.00658876
LbaBBX9	LCYB	-0.929721	0.022128
LbaBBX9	LCYE	0.934051	0.0201282
LbaBBX9	BCH2	-0.942284	0.0164999
LbaBBX9	CYP97A29	-0.954659	0.0115107
LbaBBX9	NXS	-0.93639	0.0190737
LbaBBX11	PSY1	0.923237	0.0252346
LbaBBX11	PDS	0.951617	0.0126821
LbaBBX11	ZISO	0.990076	0.00118503
LbaBBX11	ZDS	0.925131	0.0243138
LbaBBX11	CRTISO	0.985861	0.00201386
LbaBBX11	LCYB	0.915927	0.028891
LbaBBX11	LCYE	-0.974322	0.00492023
LbaBBX11	BCH1	-0.918366	0.0276534
LbaBBX11	BCH2	0.961611	0.00897683
LbaBBX11	CYP97A29	0.989311	0.00132453
LbaBBX11	NXS	0.972293	0.00551331
LbaBBX12	PSY1	-0.925865	0.0239596
LbaBBX12	PDS	-0.942975	0.0162062
LbaBBX12	ZISO	-0.930384	0.0218176
LbaBBX12	ZDS	-0.923397	0.0251565
LbaBBX12	CRTISO	-0.959826	0.0096077
LbaBBX12	LCYB	-0.953192	0.012071
LbaBBX12	LCYE	0.910757	0.0315715
LbaBBX12	BCH2	-0.953386	0.0119963
LbaBBX12	CYP97A29	-0.936639	0.0189624
LbaBBX12	NXS	-0.941966	0.0166359
LbaBBX13	PSY1	-0.963583	0.00829669
LbaBBX13	PDS	-0.957176	0.0105694
LbaBBX13	ZISO	-0.898361	0.0382993
LbaBBX13	ZDS	-0.942146	0.0165587
LbaBBX13	CRTISO	-0.947735	0.0142303
LbaBBX13	LCYB	-0.956453	0.0108373
LbaBBX13	BCH2	-0.928426	0.0227377
LbaBBX13	CYP97A29	-0.910982	0.0314534
LbaBBX13	NXS	-0.895892	0.0396878
LbaBBX16	PSY1	0.994142	0.000537709
LbaBBX16	PDS	0.995737	0.000333942
LbaBBX16	ZISO	0.950752	0.013022
LbaBBX16	ZDS	0.988189	0.00153819
LbaBBX16	CRTISO	0.984467	0.00231844
LbaBBX16	LCYB	0.967686	0.006939
LbaBBX16	BCH1	-0.911804	0.0310225
LbaBBX16	BCH2	0.970521	0.00604884
LbaBBX16	CYP97A29	0.963278	0.00840062
LbaBBX16	NXS	0.947793	0.0142067
LbaBBX18	ZISO	0.892339	0.0417137
LbaBBX18	LCYE	-0.947908	0.0141603
LbaBBX18	VDE	-0.97004	0.00619703
LbaBBX19	PSY2	0.959814	0.0096119
LbaBBX21	PSY2	0.897923	0.0385442
LbaBBX21	CYP97C11	-0.933368	0.0204396
LbaBBX25	PSY1	0.915632	0.0290422
LbaBBX25	PDS	0.952767	0.0122351
LbaBBX25	ZISO	0.995957	0.000308378
LbaBBX25	ZDS	0.933456	0.0203992
LbaBBX25	LCYB	0.919716	0.0269762
LbaBBX25	LCYE	-0.970633	0.0060144
LbaBBX25	BCH1	-0.9553	0.0112684
LbaBBX25	BCH2	0.978528	0.00376468
LbaBBX25	CYP97A29	0.995767	0.000330396
LbaBBX25	NXS	0.994532	0.000485027
LbaBBX27	PSY1	-0.909569	0.032198
LbaBBX27	LCYB	-0.888637	0.0438586
